# Supplementary material for: Knowledge-graph-based cell-cell communication inference for spatially resolved transcriptomic data with SpaTalk
Source: Nat Commun. 2022 Jul 30;13:4429. doi: 10.1038/s41467-022-32111-8 (PMC9338929; doi:10.1038/s41467-022-32111-8)
Supplement: Supplementary file 4 — Source Data [file 41467_2022_32111_MOESM4_ESM.xlsx]

## Sheet: S.Fig.1c
# Cell-type percent (Pearson's coefficient)					# Cell-type percent (RMSE)					# Expression profile (Pearson's coefficient)
STARmap	MERFISH	seqFISH+ OB	seqFISH+ SVZ		STARmap	MERFISH	seqFISH+ OB	seqFISH+ SVZ		STARmap	MERFISH	seqFISH+ OB	seqFISH+ SVZ
-0.11351	0.979792	0.99927	0.999201		0.327097	0.059592	0.020896	0.014037		0.447152	0.804108	0.555898	0.797872
0.902341	0.983332	0.754935	0.931015		0.110361	0.116768	0.117308	0.103491		0.670663	0.726496	0.646415	0.604784
0.779551	0.967015	0.758279	0.971775		0.116721	0.063617	0.115742	0.040629		0.644593	0.730204	0.519498	0.676827
0.854379	0.964601	0.997986	0.999981		0.156505	0.153408	0.045119	0.00105		0.92823	0.756771	0.569821	0.717902
0.949077	0.867166	0.999997	1		0.071897	0.128897	0.001134	3.01e-07		0.769581	0.770543	0.518148	0.796483
0.959091	0.958191	0.932224	0.971455		0.051196	0.157553	0.080694	0.040322		0.7778	0.744592	0.486655	0.744943
0.953088	0.678432	0.999963	-0.12752		0.103296	0.184042	0.004918	0.301053		0.852975	0.723041	0.439688	0.167921
0.957323	0.988095	0.872558	0.880243		0.055237	0.078983	0.113839	0.091176		0.784988	0.77132	0.46025	0.759639
0.812621	0.68422	1	0.978021		0.102428	0.165803	2.71e-33	0.035443		0.690319	0.778435	0.542169	0.488662
0.816767	0.957154	0.983914	0.87412		0.166828	0.058831	0.03206	0.088304		0.860732	0.776484	0.427706	0.716769
0.800189	0.854253	0.997833	0.542546		0.109803	0.086513	0.047737	0.154919		0.686253	0.757291	0.57789	0.530074
0.755341	0.935186	1	1		0.11514	0.141771	7.89e-27	1.68e-11		0.816435	0.649268	0.529197	0.807975
0.919162	0.280559	0.814568	0.884112		0.142756	0.169631	0.121954	0.133985		0.72139	0.713152	0.56551	0.657635
0.952061	-0.20181	0.662202	0.988697		0.101968	0.255479	0.134825	0.051787		0.834836	0.753503	0.436596	0.667582
0.949727	0.96376	0.805247	0.964934		0.070014	0.142494	0.107036	0.052679		0.869529	0.695926	0.481709	0.655674
0.990945	0.817779	1	0.996116		0.074813	0.106971	0	0.03718		0.691453	0.809473	0.728438	0.683263
0.559438	0.874707	1	0.998559		0.157611	0.123719	3.5e-55	0.02852		0.600879	0.741071	0.561435	0.667867
0.922347	0.944369	0.999841	0.998561		0.081869	0.117159	0.008297	0.018587		0.824348	0.786853	0.673189	0.597667
1	1	0.965258	1		1.09e-136	2.47e-116	0.05491	1.4e-83		0.977589	0.732808	0.563264	0.923472
1	0.991661	1	0.950904		2.85e-12	0.074081	0	0.041408		0.886299	0.689011	0.70764	0.714742
-0.16329	0.348567	0.999999	0.976621		0.302077	0.348597	0.000721	0.079232		0.402345	0.756728	0.441465	0.82326
0.995509	0.958816	0.846441	0.797427		0.021295	0.064791	0.197004	0.113747		0.654846	0.795569	0.229058	0.80173
0.99911	0.938972	0.881517	1		0.01531	0.08275	0.158329	1.6e-135		0.805803	0.725136	0.545643	0.791633
0.859067	0.913775	0.96175	0.78537		0.14068	0.140705	0.070695	0.105409		0.665722	0.8295	0.47814	0.811632
0.991698	0.999853	0.640952	0.999732		0.056137	0.012341	0.144531	0.008269		0.789766	0.835996	0.525995	0.70738
0.99929	0.998666	0.985334	0.887445		0.013738	0.033774	0.068777	0.109088		0.783368	0.814686	0.518087	0.740217
0.974621	0.995652	0.999999	-0.01361		0.106419	0.045661	0.000687	0.298814		0.856296	0.800505	0.53359	0.159889
0.835436	0.948549	0.726098	0.983571		0.113232	0.074632	0.13753	0.064505		0.760554	0.804159	0.647005	0.794309
0.763257	0.998881	0.970495	1		0.17519	0.026923	0.11602	0		0.712092	0.811992	0.523411	0.548242
0.925357	0.995891	0.968198	0.960256		0.126214	0.044508	0.077241	0.040377		0.815135	0.614762	0.493073	0.646255
0.983285	0.999975	0.999844	1		0.077475	0.003794	0.008229	4.69e-31		0.843782	0.766947	0.438934	0.826622
0.708388	0.989004	1	0.912672		0.128699	0.068877	0	0.07418		0.662507	0.825667	0.667449	0.746948
0.78871	1	0.974005	0.993585		0.198252	0	0.035596	0.037127		0.670756	0.840029	0.493813	0.643464
0.831374	0.903015	0.993115	0.974032		0.100291	0.108143	0.025175	0.0867		0.670452	0.748709	0.529238	0.770766
0.998274	0.995321	0.782876	0.982101		0.026081	0.047206	0.113635	0.076294		0.84216	0.733631	0.498488	0.810738
0.984721	0.387551	0.999442	0.994793		0.054828	0.194892	0.01786	0.051381		0.671065	0.774465	0.530068	0.862915
1	0.963493	0.837013	0.999517		1.55e-39	0.114489	0.135891	0.015749		0.67641	0.739388	0.541713	0.808132
0.939899	0.929058	0.953872	0.923369		0.048128	0.072196	0.069754	0.054327		0.709322	0.74646	0.549682	0.640996
0.727662	0.842669	0.996183	0.989655		0.120731	0.057731	0.037861	0.036478		0.666899	0.774501	0.515488	0.798007
0.645749	0.978553	0.998923	0.999556		0.156084	0.091363	0.03113	0.013059		0.692441	0.605235	0.55652	0.799938
0.990069	0.880335	0.605194	0.870951		0.050678	0.111346	0.157511	0.095892		0.672925	0.763546	0.72171	0.730318
0.933396	0.803663	0.574204	0.773674		0.06972	0.15083	0.197884	0.110856		0.768925	0.765638	0.57319	0.759574
1	0.82125	0.714456	1		0	0.15161	0.146166	0		0.909201	0.756397	0.607248	0.777628
0.990447	0.988278	0.974283	0.954643		0.051808	0.049356	0.100194	0.053013		0.732565	0.750406	0.528843	0.717254
0.99704	0.945647	0.986752	0.91246		0.034127	0.073581	0.034071	0.06955		0.723821	0.750412	0.523179	0.752572
0.99622	0.844868	0.990868	0.769533		0.037031	0.104452	0.031608	0.140532		0.874488	0.814235	0.569249	0.648039
1	0.956001	1	0.907592		0.00029	0.04962	1.93e-41	0.074278		0.789399	0.764794	0.516564	0.641452
1	0.992007	0.956139	0.999751		1.39e-158	0.060674	0.049721	0.007976		0.793869	0.793862	0.535576	0.746211
1	0.954757	0.999779	0.9827		7.82e-27	0.137702	0.009747	0.066256		0.921242	0.792338	0.552482	0.649363
0.99351	0.902984	1	0.99682		0.043346	0.11493	6.44e-110	0.020257		0.678145	0.79172	0.507258	0.777971
0.97396	0.998726	1	0.983676		0.081114	0.027727	0	0.035053		0.682512	0.802447	0.481565	0.724721
0.66564	0.341492	0.999626	1		0.193275	0.172739	0.018871	0		0.634598	0.747968	0.484648	0.922366
0.99627	0.878551	0.967881	0.997374		0.051172	0.108548	0.11547	0.038318		0.809002	0.795958	0.464397	0.698172
0.706128	0.995699	0.94674	0.965395		0.126751	0.050447	0.130768	0.045718		0.63309	0.740744	0.480604	0.696883
0.975661	0.751357	0.993809	0.86446		0.032378	0.16215	0.047143	0.086593		0.710964	0.790401	0.517571	0.767788
0.996053	1	0.737416	0.734819		0.018324	0	0.190399	0.175072		0.766957	0.806845	0.510303	0.848514
0.965224	0.903777	1	1		0.085203	0.072835	1.86e-14	0		0.690159	0.776439	0.545552	0.530447
0.481963	0.935523	0.985705	0.999981		0.225698	0.085005	0.0807	0.002241		0.705233	0.723779	0.468464	0.810793
0.950089	0.599707	0.819198	1		0.079692	0.221888	0.131454	0		0.694315	0.798056	0.546599	0.781728
0.470939	0.823529	0.998465	1		0.127477	0.165213	0.061356	0		0.750162	0.756693	0.559271	0.73885
0.956433	0.764175	0.845772	1		0.065326	0.108689	0.114287	0		0.764661	0.798107	0.499623	0.753456
0.800715	0.96595	0.996728	0.938009		0.165212	0.110259	0.044927	0.061727		0.723734	0.670788	0.545291	0.72017
0.760368	0.904874	0.962253	0.999125		0.187759	0.169952	0.106563	0.014666		0.691218	0.748231	0.757052	0.604354
0.992648	0.98949	0.998568	0.824456		0.05301	0.085176	0.034263	0.099679		0.879347	0.665808	0.53214	0.75304
0.926398	0.776512	0.97724	0.769119		0.066431	0.119349	0.084519	0.141236		0.709478	0.777534	0.561724	0.878195
0.991462	0.996982	0.85748	1		0.047316	0.017588	0.094222	1.1e-18		0.779223	0.715896	0.515018	0.629292
0.995443	1	0.870266	0.952288		0.035666	1.32e-88	0.11198	0.070611		0.811582	0.848544	0.508749	0.622027
0.986738	0.992126	0.994279	0.999993		0.060595	0.067908	0.0455	0.001562		0.730979	0.842826	0.517942	0.741346
0.765732	1	1	0.294262		0.173374	1.63e-17	8.01e-16	0.242023		0.701292	0.865909	0.549263	0.659109
0.639646	0.977237	0.995488	0.999973		0.138156	0.057421	0.045037	0.002665		0.716781	0.642433	0.555047	0.616539
0.998959	1	0.913613	0.576717		0.016497	0	0.159625	0.205925		0.701646	0.835913	0.440193	0.730538
0.903622	1	0.993487	0.999789		0.091346	0	0.039796	0.014097		0.731528	0.820453	0.500314	0.744619
0.954765	0.99759	1	1		0.055751	0.044387	4.23e-07	2.11e-107		0.787544	0.84381	0.521596	0.803823
0.962774	0.942258	0.81346	0.998326		0.047307	0.165083	0.122637	0.020964		0.762753	0.762937	0.702078	0.912768
0.984315	0.898302	0.999617	0.979049		0.037408	0.11131	0.013294	0.035232		0.725673	0.780693	0.514236	0.753764
0.772211	0.995168	0.994656	0.996119		0.091671	0.047893	0.065984	0.034085		0.642428	0.646181	0.54849	0.866794
1	0.087087	0.994337	0.989167		1.97e-45	0.271424	0.03029	0.027301		0.936668	0.726273	0.541927	0.583254
0.993715	0.81159	0.657387	0.820186		0.05341	0.215386	0.24442	0.156943		0.732185	0.768138	0.549838	0.692311
0.995143	0.997186	0.953304	0.988163		0.033879	0.06175	0.072629	0.065372		0.693089	0.736711	0.536541	0.63198
1	0.976586	0.904289	0.983677		2.03e-140	0.062451	0.06069	0.033077		0.912666	0.688519	0.435348	0.724979
1	1	0.994922	1		3.48e-117	0	0.043119	1.54e-05		0.779088	0.730717	0.517255	0.788866
0.893559	0.702342	0.999701	0.854973		0.126076	0.256057	0.014402	0.094957		0.674702	0.714352	0.514774	0.628642
0.988717	0.978278	0.86822	0.994419		0.062167	0.092594	0.118795	0.034866		0.745104	0.794637	0.510446	0.762834
0.996582	0.80055	0.998365	1		0.02884	0.131182	0.031618	9.63e-74		0.832086	0.76606	0.51619	0.583829
0.980459	0.756031	0.827714	0.985351		0.06908	0.160413	0.084219	0.029417		0.678311	0.753695	0.59168	0.484466
0.972529	0.994701	0.993243	0.99998		0.041358	0.049926	0.02736	0.002328		0.725403	0.810978	0.629107	0.790362
0.994804	0.937223	0.998704	0.871888		0.055047	0.155013	0.019138	0.088843		0.698829	0.683749	0.569141	0.755798
0.641734	0.89126	0.856234	1		0.20434	0.083934	0.17133	5.84e-26		0.700585	0.81818	0.539395	0.744113
0.979712	0.992892	0.991064	0.94242		0.074207	0.06499	0.02577	0.110566		0.821532	0.766613	0.463826	0.781754
0.998909	0.940986	0.999234	0.909661		0.016871	0.077687	0.020199	0.112149		0.865163	0.741046	0.538014	0.824563
0.969677	0.97224	0.971287	0.999962		0.047265	0.062999	0.054686	0.003156		0.771436	0.769778	0.502111	0.637834
0.973242	0.975774	0.768582	0.858836		0.049807	0.136019	0.142167	0.070238		0.731052	0.795935	0.532105	0.761683
0.941058	0.999799	0.995699	1		0.109948	0.010613	0.030537	0		0.815374	0.768356	0.471254	0.908122
0.897849	0.836577	0.946374	0.973713		0.131937	0.090516	0.138751	0.06844		0.716325	0.814815	0.560224	0.799448
0.894856	0.933936	0.985143	0.999993		0.142011	0.156149	0.069158	0.001316		0.666398	0.76404	0.56753	0.827176
0.995353	0.814769	0.974515	0.862408		0.051357	0.148304	0.053729	0.086433		0.758574	0.735533	0.528379	0.752746
0.862813	0.994986	0.819328	0.995845		0.095431	0.071549	0.121738	0.017176		0.809731	0.739197	0.522782	0.707163
0.792711	0.816413	0.999175	1		0.123671	0.151314	0.023545	0		0.775968	0.800267	0.526377	0.734021
0.995163	0.794414	0.995974	0.747307		0.046917	0.141997	0.060328	0.125177		0.737975	0.759425	0.535694	0.791683
0.999658	0.880877	0.988093	1		0.010264	0.148202	0.072151	0		0.839943	0.749903	0.563594	0.770744
0.795285	0.18759	0.969153	0.891861		0.107829	0.252128	0.11437	0.064179		0.777141	0.744771	0.627179	0.537337
0.998327	0.802939	0.880163	0.889891		0.025442	0.13539	0.163641	0.083455		0.674172	0.713415	0.545349	0.703195
0.99906	0.922282	0.998599	0.967608		0.016029	0.162854	0.031125	0.045415		0.699529	0.738557	0.508349	0.694838
0.988283	0.999812	0.871265	0.725074		0.066331	0.010275	0.084135	0.140093		0.917419	0.776287	0.657912	0.724862
0.919078	0.998162	0.982699	0.999634		0.146872	0.03071	0.114888	0.009623		0.656459	0.727057	0.57652	0.792574
0.999555	0.991353	0.951778	0.999191		0.010961	0.066441	0.139711	0.01526		0.686466	0.779988	0.546475	0.805675
0.999383	1	0.996512	0.998602		0.014669	1.38e-122	0.039411	0.022797		0.770452	0.803447	0.490004	0.795097
0.99992	1	0.947937	1		0.004721	0.000529	0.078847	1.22e-37		0.678595	0.83694	0.634893	0.803582
0.98929	0.995975	0.967358	0.98069		0.071181	0.044089	0.112976	0.033246		0.787471	0.81001	0.528466	0.765266
0.784654	0.723714	0.998579	0.994641		0.170002	0.132184	0.018642	0.041496		0.688849	0.771098	0.528975	0.699553
0.994028	1	1	0.864262		0.04946	3.12e-104	0	0.088362		0.672696	0.807076	0.556323	0.654158
0.868372	0.994135	0.961979	0.952908		0.091872	0.060498	0.135684	0.086824		0.658175	0.825872	0.54744	0.810978
-0.12598	0.999665	0.745042	0.966568		0.318211	0.013622	0.21829	0.037398		0.437884	0.849515	0.575466	0.714221
0.997179	0.022654	0.897919	0.991625		0.041569	0.246736	0.072197	0.028016		0.873115	0.76583	0.598706	0.545211
0.99555	0.921109	0.689907	0.997449		0.042626	0.158363	0.172829	0.029325		0.848107	0.756242	0.681753	0.784888
0.96912	0.838219	0.999847	0.996476		0.106408	0.100546	0.01058	0.030731		0.689635	0.757488	0.422749	0.790129
0.222033	0.400893	1	0.999434		0.18277	0.174327	5.74e-10	0.011894		0.737411	0.728631	0.442383	0.821044
0.370724	0.8385	0.959328	0.827294		0.239569	0.137206	0.070574	0.088993		0.691383	0.724479	0.541893	0.741
0.946691	0.991073	0.91763	0.999697		0.110008	0.070569	0.089342	0.008775		0.844794	0.599216	0.519943	0.606733
0.948829	0.960581	0.989765	0.881841		0.118745	0.077616	0.053078	0.080659		0.772367	0.768508	0.449304	0.703357
0.997211	0.995257	0.978236	1		0.047454	0.025153	0.097497	0		0.857749	0.779422	0.467007	0.717382
0.960864	0.82463	0.949353	0.718157		0.132943	0.212311	0.066663	0.118866		0.760453	0.714989	0.540101	0.604778
0.945314	0.965596	0.815787	0.999391		0.096131	0.063973	0.128778	0.015337		0.70908	0.73143	0.681827	0.78509
0.986191	0.961909	0.999996	0.872879		0.034852	0.13617	0.001307	0.087551		0.641057	0.777506	0.400601	0.642788
0.854576	0.971574	0.980298	0.831132		0.091518	0.047541	0.042021	0.097632		0.673204	0.738858	0.538704	0.878683
0.769789	0.372337	0.649329	1		0.16953	0.14816	0.215277	1.08e-49		0.687344	0.745632	0.540966	0.609904
0.703584	0.99135	0.986007	0.986759		0.132688	0.09136	0.042378	0.068473		0.687343	0.763068	0.425041	0.616748
0.994978	0.360949	0.942925	0.989431		0.044213	0.256085	0.141172	0.03229		0.854313	0.745424	0.506353	0.589067
0.720038	0.992384	0.909854	0.998895		0.123351	0.089047	0.094796	0.025471		0.640793	0.739688	0.674135	0.813474
0.996436	0.941399	0.970999	1		0.029403	0.075807	0.058801	7.12e-20		0.793598	0.782144	0.516177	0.834671
0.996016	0.589356	1	0.988749		0.043644	0.133302	3.18e-101	0.056257		0.878189	0.769225	0.479401	0.779974
0.980905	0.437414	0.982928	1		0.036308	0.217683	0.032387	6.06e-142		0.69676	0.692073	0.486909	0.917051
0.802511	0.996423	0.831341	0.999453		0.12636	0.041782	0.102157	0.02294		0.757332	0.820331	0.635907	0.640698
0.999784	0.902355	0.524024	0.985816		0.007714	0.106156	0.268749	0.077683		0.911315	0.757518	0.19318	0.820143
0.904138	0.946173	0.920569	0.997227		0.145025	0.097899	0.088196	0.016917		0.896477	0.750293	0.648185	0.525813
0.988567	0.885242	0.935423	0.896217		0.066096	0.106315	0.055834	0.07735		0.826177	0.801504	0.468197	0.594949
1	0.950653	0.923149	0.9792		6.85e-54	0.082705	0.085979	0.036592		0.780327	0.785774	0.63812	0.723567
0.996536	0.686043	0.765552	1		0.035711	0.191909	0.108241	0		0.732267	0.772255	0.682413	0.778055
0.999439	0.97087	0.971248	1		0.01226	0.058858	0.057293	9.68e-05		0.927194	0.727575	0.365109	0.792366
0.984444	0.581234	0.998613	0.999078		0.079133	0.186666	0.023639	0.017042		0.752702	0.63731	0.507851	0.576867
0.858516	0.696937	0.929972	1		0.165483	0.175273	0.133251	0		0.659236	0.747542	0.467036	0.8053
1	0.789719	-0.21198	0.818167		3.71e-114	0.099431	0.39724	0.112881		0.694335	0.724739	0.149234	0.7821
0.927136	0.908373	0.932307	1		0.12697	0.161556	0.067691	0		0.68611	0.655486	0.490631	0.800428
0.961136	0.413502	0.994627	0.884567		0.054338	0.158368	0.056089	0.086727		0.705054	0.813447	0.569745	0.650639
0.943505	0.879345	0.818856	0.999816		0.07834	0.116827	0.128506	0.00688		0.647948	0.736139	0.70378	0.777075
0.759977	0.127986	0.956024	0.994462		0.190815	0.304198	0.056363	0.034744		0.687205	0.745995	0.547635	0.813987
0.903478	0.950153	0.952143	0.991304		0.119639	0.061392	0.052559	0.053255		0.835919	0.710313	0.659187	0.672184
0.430836	0.99999	0.998576	0.870526		0.159021	0.003902	0.040731	0.141887		0.641651	0.806904	0.515769	0.833234
0.644936	0.97801	0.911037	0.988828		0.104646	0.094772	0.093534	0.047494		0.664021	0.765475	0.646357	0.928607
0.975213	0.956167	0.797986	1		0.089956	0.0836	0.118676	1.83e-116		0.799375	0.813145	0.512358	0.919836
0.994608	0.820916	0.996845	0.443137		0.048005	0.13052	0.074763	0.154909		0.742691	0.795311	0.460733	0.625366
0.989535	1	0.949813	0.999142		0.077861	1.36e-64	0.053759	0.017782		0.817747	0.824378	0.512432	0.628859
0.992105	0.952784	1	0.998076		0.034877	0.148054	0	0.023646		0.776177	0.683065	0.717653	0.817456
0.99621	0.946178	0.875314	0.975857		0.030247	0.132005	0.162636	0.075298		0.812859	0.823617	0.54468	0.600061
0.440148	0.920305	0.981225	0.997575		0.23257	0.110931	0.086502	0.039992		0.653242	0.819914	0.49338	0.752491
0.971295	1	0.998049	1		0.046807	0	0.015223	4.74e-65		0.635241	0.821341	0.502143	0.772634
0.896653	0.942248	0.975879	0.993608		0.081702	0.135642	0.058392	0.049119		0.777061	0.716659	0.428027	0.863893
0.982406	0.994858	0.697183	1		0.077736	0.049257	0.116367	0		0.663123	0.746339	0.494413	0.909601
0.936135	0.339271	0.993625	0.999027		0.111781	0.252202	0.054801	0.016172		0.697108	0.748979	0.558568	0.669025
0.991512	0.907574	0.999946	0.613119		0.081632	0.1639	0.006391	0.199741		0.787945	0.741334	0.534803	0.79018
0.983533	0.757217	0.994993	0.984015		0.082973	0.240131	0.02088	0.028153		0.707097	0.787816	0.460168	0.68957
0.996566	0.274469	0.996451	1		0.035223	0.174857	0.021658	7.93e-24		0.861348	0.791551	0.509263	0.785781
0.888268	0.77517	0.868067	0.84769		0.080372	0.246185	0.112057	0.093564		0.656444	0.739829	0.739819	0.75931
0.99885	-0.18162	0.935984	0.983111		0.021719	0.454261	0.060983	0.07865		0.782292	0.626689	0.514994	0.832618
0.974584	0.974323	0.948463	0.99142		0.104658	0.052198	0.06753	0.0617		0.850581	0.780173	0.623699	0.84076
0.872243	0.827464	0.967581	1		0.13932	0.12961	0.055713	0		0.606475	0.810026	0.669383	0.911886
1	0.931019	0.997868	0.674513		1.03e-62	0.094843	0.034657	0.184971		0.71575	0.792243	0.49459	0.700366
0.92377	0.958704	0.925496	0.999759		0.071413	0.067008	0.082037	0.007857		0.645528	0.744944	0.507548	0.64523
0.96214	0.528566	0.894313	0.991187		0.050151	0.191746	0.103031	0.056484		0.753906	0.729423	0.594134	0.856362
0.972122	0.534131	0.865928	1		0.04364	0.158512	0.081304	0		0.649483	0.738085	0.67263	0.924908
0.99766	0.957866	0.996986	1		0.038408	0.093147	0.065696	2.91e-72		0.746728	0.837503	0.556141	0.789231
0.992173	0.429558	0.997155	1		0.064663	0.241229	0.047026	2.03e-54		0.712428	0.77809	0.515258	0.80776
0.48344	0.990757	0.983163	0.997204		0.158671	0.063875	0.04433	0.013574		0.672168	0.709795	0.490573	0.708565
0.986616	0.957068	0.812257	0.999737		0.059069	0.12087	0.138906	0.008198		0.690236	0.704061	0.453909	0.748083
0.875847	0.971622	0.982519	0.999928		0.088323	0.053479	0.046927	0.004344		0.69728	0.766335	0.593555	0.79967
0.987867	0.95115	0.99839	1		0.030371	0.053747	0.029615	0		0.889417	0.773602	0.465135	0.793211
0.977004	0.631424	0.99979	0.917054		0.038184	0.226354	0.012446	0.067924		0.765367	0.727399	0.500539	0.708122
0.934327	-0.23465	0.993777	0.978744		0.048847	0.465905	0.02411	0.078788		0.608006	0.684501	0.540852	0.649184
0.947243	0.65182	0.99981	1		0.056183	0.269721	0.011169	0		0.704435	0.82502	0.5442	0.748187
1	0.938669	1	0.833013		0	0.080462	3.57e-38	0.100218		0.909853	0.717445	0.453654	0.591067
0.750147	0.959033	0.361509	1		0.119141	0.118662	0.305455	0		0.646149	0.751658	0.546872	0.760961
0.914179	0.825606	0.999435	0.938923		0.139667	0.138838	0.015391	0.060708		0.704443	0.77607	0.518288	0.713546
0.908024	0.888566	0.854989	0.872189		0.060702	0.103625	0.094172	0.091524		0.639233	0.718528	0.52333	0.743569
0.885596	0.971219	0.589497	0.840723		0.088979	0.059122	0.146038	0.107024		0.759328	0.723187	0.671445	0.772454
0.948317	0.891154	0.980646	0.978193		0.111848	0.10291	0.077351	0.035364		0.654481	0.75992	0.56407	0.733784
0.905363	0.921104	0.798369	0.95941		0.125516	0.094436	0.155709	0.048202		0.723665	0.737835	0.736974	0.688082
0.968147	0.632438	0.972712	0.971044		0.047875	0.180116	0.089205	0.095388		0.66429	0.774246	0.543453	0.673033
0.993465	-0.26428	0.907516	0.991873		0.038744	0.460397	0.063286	0.059348		0.638085	0.755399	0.513625	0.868877
0.944612	0.470249	0.998014	0.896988		0.107258	0.117461	0.032018	0.127189		0.828558	0.772201	0.57266	0.862283
0.998123	0.355916	0.995653	0.962183		0.022058	0.18067	0.028096	0.084405		0.844349	0.755754	0.521194	0.913408
0.998404	0.999362	0.942519	0.999002		0.020207	0.023961	0.074301	0.015615		0.645665	0.802215	0.474957	0.777575
0.86788	0.948944	0.930135	0.985236		0.147836	0.072318	0.082814	0.029964		0.64601	0.857547	0.502772	0.729226
1	0.754233	0.927023	0.999077		0	0.167796	0.060294	0.013208		0.908674	0.819093	0.516466	0.685221
0.942066	1	0.853296	1		0.061794	0	0.110628	1.36e-40		0.779556	0.817342	0.539996	0.79334
0.999678	0.999989	0.952315	0.845483		0.009458	0.002476	0.095677	0.071252		0.817318	0.800812	0.522629	0.684989
0.997707	1	0.822072	0.996552		0.023958	6.75e-100	0.126926	0.027978		0.67612	0.794128	0.726057	0.816945
0.949718	0.994325	0.915406	0.843072		0.05549	0.051482	0.090192	0.164178		0.780319	0.784178	0.479902	0.662439
0.956124	0.992284	0.928558	1		0.055755	0.065598	0.080736	0		0.787899	0.826563	0.513578	0.912838
0.917933	0.999872	0.996353	1		0.058793	0.009505	0.043986	1.21e-105		0.662175	0.789282	0.580041	0.730322
0.983004	1	0.84324	1		0.037768	0	0.115205	0		0.74974	0.827065	0.584355	0.886317
0.904084	1	0.82811	1		0.075058	0	0.101706	0		0.696024	0.732779	0.485763	0.373571
0.775892	0.963292	0.300482	0.984854		0.169889	0.145792	0.303196	0.083327		0.695067	0.765767	0.562965	0.698093
0.966888	0.903389	0.979879	0.986317		0.098687	0.081261	0.115442	0.080994		0.724328	0.745305	0.558583	0.834355
0.958746	0.395299	0.992449	0.995615		0.095611	0.177342	0.051503	0.041957		0.835214	0.784277	0.53439	0.850159
0.819592	-0.20083	0.996675	1		0.11353	0.497593	0.048922	0		0.778657	0.709106	0.57302	0.79474
0.501758	0.974193	0.969805	0.998936		0.124129	0.061642	0.055088	0.025427		0.734373	0.774746	0.498546	0.776337
0.976658	0.76198	1	0.991976		0.086216	0.160527	1.35e-07	0.060285		0.800419	0.738325	0.467148	0.697468
0.989947	0.964166	0.991995	0.991243		0.087847	0.134839	0.052854	0.057908		0.838586	0.741092	0.530448	0.823591
0.984949	0.956645	0.711095	0.991947		0.086962	0.128774	0.223599	0.046263		0.720977	0.638662	0.541309	0.57321
0.975986	0.950658	0.997946	0.9999		0.091329	0.129177	0.047339	0.005108		0.726468	0.777668	0.496242	0.806648
0.99459	0.132505	0.97489	0.999803		0.023956	0.270078	0.086204	0.008629		0.695175	0.765739	0.483296	0.810147
0.99039	0.967643	0.93789	1		0.070805	0.069967	0.094839	0		0.724612	0.777004	0.519032	0.808228
0.967396	0.967269	0.85894	0.998662		0.044645	0.14228	0.121886	0.027712		0.653953	0.617356	0.537853	0.58964
0.989295	1	0.957641	0.959282		0.054305	5.6e-42	0.084614	0.050801		0.672314	0.730513	0.628359	0.74944
0.887649	0.969376	0.989644	1		0.06386	0.055607	0.027291	0		0.641487	0.756634	0.547623	0.684221
0.983323	0.866673	0.518024	1		0.081103	0.131628	0.208729	2.02e-93		0.828617	0.705069	0.537039	0.576087
0.814538	0.803155	0.996561	0.775695		0.101499	0.222769	0.046956	0.093444		0.641175	0.727844	0.54669	0.754863
0.865494	0.995725	0.989267	0.801255		0.100132	0.02127	0.065131	0.079465		0.742915	0.809975	0.498964	0.683521
0.998109	-0.16667	0.981072	1		0.029992	0.534522	0.092828	0		0.917782	0.465517	0.538801	0.783323
0.997861	0.100645	0.989611	0.999829		0.023195	0.189636	0.08472	0.006643		0.92415	0.79406	0.475386	0.585219
0.998318	0.298984	0.992124	0.980279		0.023242	0.221109	0.053242	0.034761		0.777873	0.726796	0.47224	0.72516
0.857643	0.991064	0.963623	1		0.080439	0.035694	0.070491	4.33e-126		0.653016	0.769674	0.531073	0.797509
0.964446	0.995938	0.969764	1		0.097883	0.044274	0.100076	0		0.771399	0.707115	0.552049	0.716589
0.997124	0.960215	0.982002	1		0.026625	0.164287	0.089769	4.53e-52		0.768749	0.771473	0.388268	0.81084
0.999795	0.982917	0.992505	1		0.007521	0.1174	0.027525	0		0.652516	0.771017	0.471456	0.76052
0.968274	0.687164	0.991457	1		0.063042	0.156468	0.052717	0		0.647871	0.772878	0.478975	0.791509
0.966125	0.911628	1	0.976733		0.096324	0.113551	3.8e-152	0.079065		0.679535	0.759456	0.59237	0.785371
0.991736	0.890426	1	1		0.028346	0.083541	5.9e-57	5.27e-27		0.722735	0.761562	0.46689	0.802626
0.980589	0.348394	0.797349	0.943855		0.080243	0.336973	0.157338	0.046668		0.696123	0.627323	0.538444	0.66057
0.999953	0.962014	0.965268	0.999969		0.003638	0.115168	0.102273	0.00288		0.822846	0.705501	0.51718	0.783189
0.488676	0.857254	1	0.999757		0.226839	0.093779	0	0.012058		0.718936	0.754336	0.706815	0.919365
0.998383	0.979173	0.998254	0.999997		0.038932	0.108756	0.026505	0.000873		0.777597	0.680265	0.557551	0.799769
0.767066	0.906267	1	0.98514		0.11794	0.144128	6.52e-99	0.035819		0.79869	0.76958	0.528288	0.632287
0.928764	0.952327	0.959715	1		0.065036	0.130501	0.058712	0		0.804997	0.766076	0.511784	0.905187
0.965719	0.997639	0.950563	0.999157		0.041543	0.051041	0.128016	0.017792		0.753283	0.820251	0.477608	0.611371
0.996837	1	0.998107	0.84519		0.040365	0	0.029677	0.091464		0.796594	0.82561	0.713599	0.484727
0.990058	1	0.792043	0.999965		0.057991	1.35e-111	0.142752	0.003036		0.793206	0.862858	0.717699	0.809462
0.881556	0.981394	0.233793	1		0.144319	0.094558	0.345713	0		0.680944	0.721984	0.574242	0.489117
0.410968	0.993933	0.955511	0.843706		0.164495	0.076234	0.06635	0.108141		0.636567	0.817044	0.527716	0.689067
0.990992	0.997837	0.990301	0.953179		0.079233	0.033134	0.059408	0.042221		0.798617	0.810463	0.456292	0.660428
0.964545	0.996974	0.994735	1		0.051941	0.045235	0.054225	3.96e-39		0.714219	0.838964	0.540418	0.630834
0.985458	0.992406	0.989271	0.739476		0.070698	0.058597	0.06339	0.117128		0.754893	0.801936	0.496887	0.644387
0.940666	0.384573	0.992635	0.387058		0.06402	0.326671	0.029803	0.169519		0.740618	0.714833	0.63987	0.813452
0.981122	0.17998	0.974866	0.999892		0.081048	0.152617	0.116698	0.006096		0.789761	0.758183	0.559062	0.761887
1	0.902246	0.992616	0.813888		0	0.071172	0.05232	0.121337		0.915241	0.701084	0.55044	0.602903
0.999879	0.984648	1	1		0.005798	0.079437	2.47e-27	1.66e-138		0.682867	0.716242	0.493644	0.778812
0.993592	0.567525	0.997003	1		0.041058	0.222597	0.050453	1.98e-44		0.806918	0.729123	0.544369	0.973244
0.999972	0.906362	0.913259	0.817184		0.002838	0.174881	0.151888	0.106177		0.720237	0.781881	0.506755	0.722071
0.55626	0.318614	0.790766	0.994223		0.215378	0.243159	0.19938	0.046844		0.664415	0.65003	0.584846	0.652306
0.893254	0.968039	0.437448	0.987653		0.137853	0.081847	0.201704	0.059008		0.695364	0.777864	0.532653	0.590717
0.994311	0.985913	0.998246	0.824121		0.056935	0.043499	0.026401	0.165588		0.679457	0.748956	0.555651	0.837171
0.953298	0.959163	0.983772	0.976084		0.058018	0.147915	0.041059	0.06664		0.764853	0.700445	0.479852	0.679268
0.987574	1	1	0.765298		0.039141	0	8.87e-13	0.121583		0.640339	0.702744	0.520672	0.616443
0.917707	1	0.996401	0.948657		0.070809	0	0.038059	0.089873		0.914369	0.73172	0.714761	0.781775
0.978314	0.617383	0.982627	0.99113		0.065322	0.134384	0.048319	0.055141		0.840708	0.729238	0.512311	0.856969
0.995641	0.892527	0.974761	0.856396		0.053899	0.082662	0.046643	0.096874		0.782865	0.725418	0.539121	0.751838
0.44662	0.614399	1	1		0.157699	0.196934	2.06e-09	0		0.65024	0.754292	0.494654	0.653965
0.344208	0.989448	0.961796	0.571872		0.241804	0.087518	0.068648	0.149874		0.684432	0.785969	0.490318	0.643495
0.973086	0.99083	0.976566	0.989717		0.105399	0.037403	0.050817	0.052639		0.662666	0.765592	0.52406	0.60142
0.995982	0.479359	0.99237	0.986643		0.031069	0.217773	0.021408	0.05976		0.777288	0.706516	0.476428	0.803197
0.952971	0.905689	0.783552	0.982127		0.053632	0.081202	0.080284	0.036222		0.685723	0.814542	0.512999	0.706403
0.804731	0.98298	0.935324	0.629217		0.111694	0.045831	0.128295	0.132105		0.708073	0.768993	0.506544	0.592106
0.995122	0.29552	0.405889	0.964422		0.068748	0.340582	0.185639	0.086621		0.79193	0.356538	0.749933	0.737816
0.700765	0.999033	1	0.805709		0.111234	0.011375	1.76e-32	0.093134		0.612567	0.787771	0.54949	0.631845
0.999472	0.998153	0.584357	0.869523		0.005706	0.030779	0.264355	0.087123		0.748597	0.768027	0.47361	0.632696
1	0.987214	0.998645	0.998753		1.86e-07	0.069856	0.01794	0.009471		0.783816	0.783733	0.653475	0.573655
0.947964	0.517501	0.621602	0.999491		0.115613	0.208329	0.201096	0.012368		0.619847	0.761842	0.443059	0.626335
0.904548	0.675901	0.999981	0.999188		0.08335	0.225807	0.002934	0.009993		0.693462	0.780717	0.506418	0.612409
0.999518	0.751143	0.999294	0.996719		0.011398	0.120345	0.018312	0.028521		0.829275	0.741206	0.501996	0.613678
0.997518	0.997177	1	0.942887		0.024865	0.045852	2.89e-09	0.122948		0.796198	0.82929	0.504151	0.70995
1	0.857035	0.999397	0.94997		0	0.121979	0.025046	0.042272		0.805526	0.77066	0.509077	0.639512
0.736714	0.969295	0.999046	0.712342		0.180515	0.113761	0.021771	0.129058		0.680379	0.749542	0.501309	0.625591
0.97909	0.884002	0.99456	1		0.08888	0.183238	0.023934	0		0.642281	0.75031	0.50952	0.746219
0.978498	0.528489	0.753806	0.723567		0.068027	0.194896	0.169893	0.120132		0.746769	0.762189	0.508265	0.62037
0.901114	0.917322	0.999993	1		0.087561	0.123689	0.001948	0		0.762897	0.751404	0.52268	0.663434
0.995609	-0.51132	0.979552	0.707483		0.032356	0.288124	0.050212	0.126763		0.813164	0.764979	0.690923	0.793177
0.994381	0.99037	0.848561	0.998838		0.036194	0.031323	0.121594	0.024292		0.819569	0.797454	0.588713	0.605323
0.994838	0.644685	0.958486	1		0.03483	0.272121	0.065001	0		0.657499	0.719068	0.501273	0.921531
0.996154	0.999986	-0.17746	0.995043		0.041856	0.002844	0.390613	0.040391		0.757853	0.825104	0.136874	0.621687
0.928022	0.993038	0.988046	0.999835		0.126354	0.069861	0.024246	0.009288		0.818525	0.743508	0.405538	0.791947
1	0.99988	0.992484	0.995718		2.42e-09	0.009034	0.055985	0.041025		0.695547	0.818914	0.529058	0.84737
0.997644	0.999998	0.830394	0.999366		0.024265	0.000944	0.120186	0.012559		0.815115	0.835201	0.683238	0.784911
0.941072	0.899002	0.925853	0.983031		0.072264	0.219232	0.062853	0.058964		0.748549	0.747564	0.495447	0.797375
0.905256	0.790162	0.99968	0.983619		0.079591	0.226581	0.012245	0.056054		0.787381	0.702196	0.542919	0.80188
0.99457	1	0.999685	0.981123		0.038946	0	0.011603	0.089722		0.855026	0.796988	0.516913	0.908548
0.956464	0.999432	0.985843	0.876033		0.055694	0.013189	0.051205	0.129527		0.814292	0.794547	0.673444	0.640367
0.855178	0.882774	0.997299	0.994163		0.097836	0.077655	0.034364	0.03621		0.758977	0.779604	0.46712	0.662478
0.981428	0.957934	1	0.97534		0.085599	0.142227	1.97e-84	0.066642		0.800081	0.666673	0.529401	0.921572
0.982627	0.999304	0.947775	0.973069		0.073182	0.011138	0.071588	0.039901		0.812468	0.768607	0.490054	0.542309
0.883689	0.400134	0.879364	0.845254		0.162407	0.333397	0.172347	0.107453		0.662377	0.705756	0.695073	0.752376
0.987952	0.953591	0.806143	1		0.071233	0.0781	0.126649	1.36e-76		0.848979	0.80254	0.482337	0.804042
1	0.667998	0.999814	0.972386		0	0.260519	0.00929	0.025808		0.931852	0.718715	0.779913	0.538253
1	-0.13567	0.642594	0.781991		1.04e-09	0.39526	0.24087	0.120901		0.725669	0.641117	0.331119	0.767105
0.987236	0.980714	0.670417	0.994576		0.074874	0.05587	0.184484	0.048791		0.823065	0.750509	0.44436	0.868587
0.997337	0.939857	0.999981	1		0.03483	0.166702	0.002916	3.73e-43		0.725454	0.719357	0.749519	0.533493
0.976808	0.688878	0.75293	0.745013		0.077395	0.131682	0.111882	0.113807		0.683559	0.799077	0.514046	0.648146
0.969006	0.584238	0.999993	0.996832		0.084854	0.216818	0.001829	0.033933		0.699266	0.718629	0.439881	0.837765
0.97578	0.990319	0.827089	1		0.084239	0.094304	0.117697	0		0.797193	0.805711	0.480397	0.898881
0.916838	0.827606	0.909766	1		0.112273	0.130826	0.0717	4.45e-162		0.81567	0.705877	0.621103	0.787554
0.345916	0.817016	0.999552	0.999754		0.242732	0.140645	0.017592	0.007939		0.670372	0.739842	0.479004	0.796521
0.447472	0.89007	0.970197	0.895379		0.235779	0.111722	0.04257	0.075963		0.687888	0.686017	0.504206	0.736511
0.957256	0.572978	0.959316	0.999807		0.118168	0.169731	0.114945	0.007653		0.862515	0.778495	0.555218	0.782996
0.92288	0.713204	0.894575	0.959978		0.128924	0.161535	0.093977	0.057142		0.688692	0.753351	0.502588	0.72958
0.917671	0.999995	0.998359	0.958467		0.065786	0.001641	0.035864	0.060975		0.64679	0.721401	0.591843	0.519989
0.995754	0.941292	0.981146	0.550776		0.047257	0.118653	0.046511	0.210699		0.880029	0.733795	0.523981	0.712945
0.953455	0.941596	0.998538	0.781472		0.059931	0.082234	0.026731	0.165682		0.782267	0.77686	0.487368	0.627074
0.989437	0.842863	0.729686	1		0.047952	0.143619	0.131982	3.14e-132		0.830937	0.733818	0.661533	0.78139
0.840342	0.909552	0.985766	0.998822		0.095282	0.101263	0.043298	0.023441		0.68205	0.7405	0.619296	0.805071
0.999498	0.775794	0.977434	0.994331		0.014564	0.110974	0.038016	0.041163		0.67741	0.803751	0.492213	0.843027
0.982773	0.80916	0.938629	0.998175		0.061987	0.131467	0.127895	0.028039		0.824811	0.79627	0.52935	0.781237
0.996421	0.827188	0.969971	1		0.029459	0.166446	0.050954	1.66e-120		0.812139	0.732956	0.468337	0.762329
0.987633	0.907761	0.815182	1		0.059758	0.097595	0.120773	5.72e-157		0.674615	0.801772	0.480094	0.503702
0.827701	0.979116	0.741016	0.922751		0.150367	0.043325	0.218585	0.052789		0.829743	0.781276	0.506849	0.740054
0.999839	0.995647	0.988151	0.876435		0.008169	0.025147	0.031974	0.093381		0.871175	0.773108	0.529749	0.639938
1	0.880971	0.99656	0.878955		0	0.178027	0.036105	0.057967		0.831955	0.743438	0.561346	0.67311
0.911076	0.993128	0.852671	0.994733		0.072399	0.038863	0.11085	0.05365		0.71191	0.795605	0.758585	0.646233
0.993497	0.982841	0.953911	0.981301		0.038659	0.100301	0.063756	0.033338		0.832782	0.76685	0.674751	0.687137
0.989428	0.867846	0.999144	0.611623		0.06492	0.112258	0.02495	0.140666		0.749222	0.787157	0.514692	0.416638
0.994131	0.753192	0.827099	0.994258		0.043923	0.162157	0.11685	0.035319		0.719184	0.741177	0.548771	0.696664
0.997839	0.977197	0.899072	1		0.031482	0.093703	0.075194	7.41e-18		0.698435	0.714205	0.500345	0.633318
0.439224	0.938985	0.718282	1		0.231404	0.090065	0.152079	2.22e-132		0.648324	0.77665	0.498907	0.837602
0.994247	0.997212	0.11023	0.999766		0.038371	0.05944	0.334642	0.004433		0.63988	0.760572	0.256759	0.782044
0.687587	0.93199	0.998889	0.977356		0.13907	0.097318	0.034271	0.093292		0.782148	0.728057	0.581617	0.841408
0.802117	0.947756	0.997182	0.735192		0.124757	0.066182	0.032936	0.1155		0.77162	0.858089	0.338491	0.736689
0.99588	0.989475	0.866492	0.988583		0.049061	0.078693	0.103776	0.024339		0.904637	0.804368	0.506887	0.604654
0.757001	0.037812	0.975737	1		0.131311	0.389215	0.08499	0		0.7611	0.784015	0.73493	0.698042
0.918432	0.996937	0.999972	0.217999		0.070284	0.038918	0.004565	0.254535		0.805522	0.850015	0.565892	0.597645
0.99942	0.578498	0.788695	0.998426		0.015516	0.18754	0.107503	0.027358		0.822085	0.691819	0.52464	0.800976
0.4611	0.991931	0.918993	0.991883		0.160536	0.072399	0.08852	0.033913		0.675324	0.838071	0.501506	0.790465
0.954138	0.992174	0.995996	0.981476		0.068221	0.074811	0.038708	0.035845		0.714631	0.820189	0.523271	0.553019
0.912091	0.997118	0.995761	1		0.056085	0.031044	0.040607	0		0.715619	0.808797	0.580237	0.621356
0.888824	0.743991	0.997134	0.715029		0.081285	0.162719	0.035361	0.119578		0.699716	0.774381	0.506404	0.814724
0.992062	0.663237	0.972095	0.997534		0.052571	0.146236	0.090026	0.011959		0.770241	0.752899	0.49383	0.416307
0.887503	0.822483	0.468838	0.71358		0.063813	0.104978	0.281845	0.123449		0.746989	0.768916	0.585649	0.89019
0.999989	0.678624	0.972065	0.994129		0.00178	0.269965	0.129423	0.018499		0.687967	0.773602	0.427429	0.740717
0.970353	0.887392	0.988546	0.743762		0.093734	0.12789	0.031702	0.096225		0.810667	0.699305	0.450221	0.597417
0.16796	0.895801	0.888298	1		0.302274	0.188977	0.113247	0		0.624092	0.66795	0.68449	0.918815
1	0.967964	0.633333	0.658005		5.18e-22	0.05693	0.176337	0.11324		0.913519	0.747289	0.50681	0.584449
1	0.991889	0.665716	1		0	0.072213	0.229864	0		0.84229	0.760211	0.492842	0.76718
0.781541	0.705432	0.927052	1		0.126317	0.173115	0.062536	2.03e-129		0.688694	0.73981	0.486071	0.758014
1	0.65895	0.998534	0.983836		4.16e-139	0.186637	0.024261	0.034885		0.84024	0.772778	0.40593	0.754432
1	0.937904	0.946428	0.747863		4.38e-88	0.180353	0.053315	0.120113		0.698148	0.639443	0.540884	0.642236
1	0.966582	1	1		4.79e-137	0.063594	2.29e-13	0		0.794339	0.751819	0.53004	0.732739
0.996443	0.994921	0.895083	0.999804		0.051079	0.087978	0.100968	0.007091		0.798816	0.760598	0.514968	0.75545
0.996216	0.943289	0.999913	0.753468		0.037015	0.166955	0.006171	0.115383		0.860079	0.798781	0.557278	0.690174
0.986227	0.999495	0.992648	1		0.084789	0.007182	0.060971	1.17e-18		0.799732	0.673858	0.532918	0.787263
0.99697	0.920583	0.999501	1		0.035449	0.09665	0.009281	0		0.811328	0.754711	0.511138	0.631572
0.666374	0.976165	0.92006	1		0.146878	0.050219	0.088514	3.28e-90		0.773442	0.800201	0.478647	0.78815
0.51856	0.999486	0.615571	0.969165		0.220222	0.016747	0.191041	0.107691		0.748834	0.764895	0.553847	0.682947
0.959989	0.72546	0.992733	1		0.129372	0.156226	0.034813	1.81e-48		0.863458	0.774845	0.526992	0.801562
0.984756	0.955	0.910251	0.897078		0.069407	0.084355	0.065497	0.136231		0.646601	0.791738	0.549596	0.629587
-0.13729	0.81366	1	1		0.206321	0.103069	4.61e-11	0		0.546797	0.765516	0.505554	0.761821
0.99737	0.952346	0.898281	0.563563		0.03625	0.052833	0.157447	0.15202		0.872106	0.809931	0.585007	0.74383
0.841927	0.866286	0.974138	1		0.16392	0.118715	0.056312	0		0.706542	0.761582	0.53701	0.797724
0.928808	0.320184	0.875522	0.876056		0.068421	0.229368	0.10495	0.084333		0.694325	0.709376	0.394785	0.816906
0.922712	0.987568	0.999413	0.985119		0.098638	0.05449	0.019665	0.03655		0.720207	0.793275	0.525277	0.790448
0.523425	0.954705	0.997305	0.803775		0.116903	0.147072	0.045267	0.101123		0.672001	0.765164	0.549185	0.637477
0.997092	0.874402	0.968036	0.957684		0.033716	0.118235	0.045097	0.049033		0.863284	0.76506	0.505515	0.722343
0.948908	0.891447	0.94351	0.761719		0.06061	0.116601	0.084447	0.110125		0.781803	0.73351	0.505296	0.478675
0.976957	0.720216	0.999903	0.705002		0.071099	0.244041	0.012034	0.120481		0.666604	0.61791	0.484877	0.636423
0.786982	0.878722	0.999972	0.967884		0.108089	0.111585	0.004403	0.043009		0.75717	0.759057	0.536913	0.525896
0.922031	0.988695	0.877201	0.974531		0.068186	0.084146	0.104731	0.038747		0.748503	0.692568	0.558578	0.764018
0.933084	0.942024	0.980099	0.847203		0.113818	0.082921	0.082215	0.103422		0.740485	0.695376	0.522327	0.754265
0.135638	0.966703	0.937231	0.703445		0.273266	0.109276	0.072873	0.135316		0.686578	0.763812	0.483156	0.767883
0.776775	0.999062	0.99532	1		0.104785	0.022351	0.024453	0		0.622507	0.814403	0.469387	0.764694
0.988784	0.849509	0.999999	1		0.05652	0.128383	0.00072	0		0.680428	0.82111	0.280394	0.87734
0.999999	0.306552	0.96721	0.806803		0.000452	0.221939	0.074335	0.12276		0.839513	0.731752	0.453558	0.782104
0.999132	0.999509	0.999908	0.998535		0.015121	0.00974	0.006335	0.038632		0.830494	0.797679	0.515193	0.838697
0.999844	0.994087	0.99981	0.982852		0.006594	0.052438	0.008897	0.053219		0.776137	0.781002	0.515514	0.775978
0.994255	0.95822	0.995333	0.977894		0.037984	0.098029	0.024881	0.08215		0.76199	0.83649	0.511596	0.645458
0.999966	0.789369	0.980654	1		0.003084	0.163217	0.078029	0		0.705963	0.734121	0.522093	0.533805
0.814499	0.986459	0.998571	0.983322		0.108069	0.094087	0.036202	0.077267		0.620205	0.770348	0.546385	0.775406
0.961896	0.877906	0.944	0.653705		0.064259	0.087328	0.123627	0.150382		0.715576	0.796645	0.405269	0.661427
0.959727	0.738349	1	0.870261		0.050209	0.237973	0	0.09556		0.761834	0.787603	0.785999	0.738653
0.998946	0.241539	0.999745	1		0.019726	0.222222	0.010457	1.6e-30		0.773646	0.687125	0.355254	0.760452
0.029427	0.972716	0.996774	1		0.279012	0.090176	0.021405	2.51e-76		0.496028	0.776408	0.642165	0.783875
1	0.876549	0.999101	0.999181		2.14e-102	0.131831	0.024543	0.014371		0.928039	0.775041	0.509586	0.700501
0.992464	0.869629	0.592104	0.999715		0.041297	0.1141	0.254751	0.010228		0.928221	0.696656	0.565478	0.597501
0.990667	0.997926	0.667905	0.999933		0.054495	0.032487	0.240893	0.005312		0.847339	0.488701	0.632272	0.81543
0.772736	0.989019	0.979549	0.967274		0.173128	0.101905	0.079552	0.07492		0.701447	0.698116	0.512454	0.807612
1	0.972529	0.998794	0.987396		7.16e-21	0.057132	0.027498	0.078862		0.924029	0.726516	0.466536	0.793134
0.965608	0.662418	1	0.98243		0.110552	0.125028	1.2e-124	0.033108		0.718187	0.743051	0.564194	0.734874
0.998859	0.669627	0.999231	0.996211		0.040465	0.174194	0.017851	0.014797		0.869751	0.720151	0.518662	0.70343
0.971963	0.93784	0.619442	0.941301		0.093442	0.070158	0.248455	0.059341		0.860113	0.806537	0.588487	0.561175
0.997409	0.621201	0.997532	0.996877		0.026399	0.177072	0.030972	0.017563		0.65374	0.727436	0.510135	0.78423
0.916978	0.999095	0.87958	0.793028		0.083806	0.021968	0.145782	0.11577		0.630004	0.794734	0.576298	0.881636
0.999985	0.80984	0.956306	1		0.002094	0.134932	0.111372	0		0.830341	0.798054	0.402799	0.749481
0.946714	0.922953	0.985057	0.999794		0.047841	0.093557	0.089323	0.010006		0.646154	0.748823	0.528472	0.789156
0.980623	0.900326	0.992264	0.999551		0.108522	0.167098	0.03811	0.013444		0.700472	0.767579	0.513157	0.807893
1	0.992742	0.649646	1		0	0.07295	0.216876	0		0.922975	0.742014	0.580689	0.723523
0.995574	0.496013	0.993127	0.982211		0.046955	0.2139	0.070434	0.076974		0.723186	0.69274	0.542024	0.621352
1	0.970791	0.881015	0.999882		1.65e-21	0.062131	0.148746	0.005541		0.8212	0.759891	0.601189	0.802172
0.938197	0.526777	0.825126	0.993892		0.065599	0.20068	0.121034	0.030484		0.634005	0.687202	0.515803	0.738192
0.95653	0.925229	0.736034	0.797636		0.093858	0.092626	0.161842	0.109426		0.794282	0.725959	0.532393	0.625113
0.998517	0.890456	0.998134	0.962962		0.024266	0.112034	0.044816	0.096148		0.837421	0.764371	0.655843	0.699748
-0.12976	0.7715	0.999312	0.999685		0.315972	0.155211	0.021102	0.013487		0.44706	0.782065	0.487829	0.810005
0.999998	0.944348	0.888378	0.844178		0.000313	0.086911	0.163975	0.092115		0.734279	0.757275	0.331974	0.767878
0.999523	0.933538	0.977832	0.805974		0.011339	0.14782	0.093335	0.085898		0.696367	0.767201	0.53495	0.693116
0.713434	0.995258	0.990019	0.999279		0.124273	0.084369	0.038719	0.015171		0.611047	0.712487	0.499052	0.806916
0.995668	0.543908	0.999951	0.992151		0.037993	0.162317	0.004665	0.025728		0.862082	0.78433	0.715949	0.789446
0.991833	0.94955	0.863524	0.999568		0.067104	0.086972	0.167192	0.015468		0.852937	0.782559	0.497605	0.802547
0.953629	0.209563	0.916595	0.968287		0.098831	0.208402	0.084565	0.089807		0.830729	0.723455	0.61169	0.828396
0.776744	0.501002	0.999233	1		0.173039	0.201216	0.028668	1.23e-20		0.691456	0.760524	0.510579	0.915821
0.409208	0.948882	0.983924	0.94613		0.237494	0.14161	0.04143	0.055453		0.693522	0.800854	0.517776	0.740724
0.85188	0.984787	0.939685	0.843575		0.096505	0.084948	0.082974	0.108042		0.810357	0.791449	0.455406	0.847332
0.809177	0.968795	0.800605	0.70731		0.083066	0.144445	0.135392	0.098346		0.675439	0.835571	0.478835	0.604354
0.984038	1	0.999341	1		0.062639	0	0.022696	0		0.928059	0.78283	0.535059	0.794925
0.887601	0.998098	0.998687	0.895991		0.107583	0.039948	0.042145	0.075909		0.677863	0.819187	0.758432	0.593794
-0.17675	0.999983	0.999876	0.999664		0.290067	0.00311	0.01176	0.010926		0.557104	0.841402	0.533016	0.575943
0.662102	0.965002	0.999998	0.78633		0.103961	0.133722	0.001055	0.105155		0.680509	0.787125	0.557144	0.732855
0.913846	0.902984	0.745747	0.997614		0.079133	0.112743	0.217793	0.032951		0.750688	0.743672	0.53325	0.831599
0.985598	0.992484	1	0.986395		0.080972	0.04341	9.28e-20	0.080438		0.741861	0.758758	0.511732	0.741704
0.937888	0.739048	0.834159	0.930027		0.129407	0.153701	0.179543	0.113313		0.701458	0.780696	0.459975	0.768562
0.937406	0.975667	0.672493	1		0.060996	0.054272	0.232618	1.31e-17		0.786806	0.712745	0.574846	0.817025
0.999995	0.981069	1	0.891236		0.001249	0.106078	4.45e-135	0.133349		0.801701	0.758907	0.743869	0.643832
0.995731	1	0.98346	0.881554		0.043641	0	0.038863	0.067941		0.786306	0.79714	0.498521	0.709925
0.989545	0.994361	0.932744	0.990678		0.062707	0.051337	0.058212	0.043861		0.704462	0.820625	0.531199	0.799227
0.987723	0.992253	0.934545	1		0.073603	0.035601	0.144982	0		0.739434	0.720721	0.540139	0.760141
1	1	0.953735	0.773212		5.58e-19	8.35e-89	0.068877	0.172161		0.818432	0.774978	0.497141	0.784421
0.994405	0.664257	0.99939	0.999586		0.049664	0.267157	0.022754	0.017318		0.86618	0.744306	0.486605	0.733453
1	0.639093	0.981665	0.979382		2.35e-62	0.198521	0.075611	0.034371		0.831393	0.766723	0.595935	0.755615
0.804973	0.975429	0.743953	-0.2141		0.11155	0.039936	0.138926	0.27935		0.649766	0.747241	0.505584	0.125434
0.999988	0.933357	0.995333	0.760628		0.001809	0.089766	0.046352	0.124588		0.763821	0.753047	0.531237	0.656827
0.839308	0.665448	0.993253	1		0.153916	0.110967	0.072592	0		0.664897	0.767472	0.574146	0.768092
0.997208	0.931393	0.898373	0.991333		0.027342	0.090299	0.1571	0.042468		0.821941	0.744045	0.535173	0.830338
0.914796	0.890872	0.988679	0.986346		0.075011	0.102808	0.031471	0.027993		0.817175	0.695709	0.523294	0.754953
0.986923	0.241421	0.969627	0.940554		0.034258	0.145215	0.050949	0.068859		0.739984	0.718882	0.523625	0.681662
0.802116	0.938392	0.996064	0.99973		0.117607	0.082339	0.090274	0.008297		0.788928	0.732106	0.526327	0.596374
0.887042	0.940391	0.953984	1		0.143236	0.094036	0.062856	1.4e-155		0.689034	0.812888	0.639249	0.838201
0.772205	0.96281	1	0.999908		0.176689	0.044721	9.76e-88	0.005068		0.689925	0.744698	0.764008	0.789376
0.995451	0.997182	0.676102	0.91134		0.037794	0.037453	0.246071	0.142427		0.744455	0.792816	0.512212	0.593194
0.329918	0.99754	0.999305	0.985372		0.168048	0.035173	0.021039	0.080238		0.710315	0.60641	0.571904	0.822908
0.474255	0.999357	0.970441	0.947418		0.129438	0.018659	0.09217	0.056782		0.761727	0.775237	0.578414	0.733818
0.998317	0.65203	0.849447	0.999684		0.025674	0.181358	0.08488	0.013462		0.786143	0.763976	0.677772	0.824049
0.882529	0.69053	1	0.991121		0.093349	0.185761	1.21e-16	0.090772		0.669755	0.767549	0.437746	0.732851
0.947681	0.923725	0.87966	0.939952		0.106043	0.101384	0.147509	0.048065		0.704399	0.725049	0.527313	0.698679
0.979772	0.60794	1	0.998638		0.069841	0.161578	1.74e-141	0.022453		0.830996	0.780289	0.595596	0.832299
0.990274	0.693515	0.989928	0.994816		0.02436	0.171362	0.024414	0.039791		0.775073	0.800437	0.547769	0.678965
0.40118	0.979259	0.94217	0.810985		0.239983	0.06562	0.075307	0.121829		0.729548	0.777762	0.533644	0.623011
0.995794	0.665946	1	0.998689		0.039922	0.174382	1.18e-34	0.031956		0.744426	0.681155	0.53885	0.835733
0.988844	-0.10269	0.998599	0.996957		0.04933	0.219254	0.029517	0.036953		0.64764	0.72712	0.516355	0.849505
0.886062	0.879956	0.994907	0.999256		0.12672	0.117987	0.05592	0.016396		0.716275	0.801649	0.550243	0.800346
0.940704	0.923444	0.999886	0.974939		0.05977	0.070191	0.010125	0.084639		0.638201	0.759286	0.526098	0.789043
0.833536	0.587162	0.906929	0.911967		0.098188	0.283295	0.087886	0.054801		0.680467	0.73526	0.589304	0.553548
0.99595	0.451283	0.935587	0.908192		0.036954	0.181245	0.089401	0.071189		0.878174	0.772977	0.494911	0.718254
0.950655	0.701943	0.982718	0.999642		0.101614	0.158371	0.029376	0.013278		0.869505	0.783243	0.455221	0.799571
0.993587	0.833027	0.992861	0.786733		0.044402	0.138235	0.028537	0.110518		0.809467	0.785304	0.464156	0.601211
0.999955	0.934729	0.99997	1		0.003572	0.086843	0.004868	2.04e-97		0.657032	0.7232	0.438498	0.80164
1	0.941806	0.907678	0.999763		8.44e-69	0.080402	0.087336	0.009819		0.797559	0.814992	0.482531	0.598911
1	0.998189	0.964721	0.985292		0	0.032079	0.063442	0.05352		0.792925	0.787045	0.512362	0.804302
0.988249	0.996174	1	0.998639		0.050241	0.055071	0	0.029614		0.702096	0.805704	0.752035	0.683869
0.952341	0.99939	0.871586	0.997206		0.109281	0.018193	0.067157	0.032045		0.802467	0.793298	0.470294	0.871993
0.999702	0.999669	0.979317	1		0.009025	0.013537	0.080851	2.65e-14		0.692652	0.812424	0.454616	0.825245
0.998964	0.43187	0.999785	0.301642		0.026215	0.167347	0.009783	0.256486		0.748454	0.797698	0.426477	0.52421
0.957151	-0.31736	0.999315	1		0.106921	0.20662	0.023661	2.91e-146		0.888743	0.730881	0.52215	0.746459
1	0.596783	0.994279	0.995373		0	0.153539	0.045502	0.037457		0.790305	0.684925	0.492134	0.842658
0.524172	0.968988	0.989123	0.999591		0.09943	0.056084	0.034177	0.014867		0.660429	0.718767	0.550163	0.922635
0.851125	0.671151	0.658942	1		0.095657	0.172777	0.230809	0		0.6931	0.757529	0.622326	0.885271
0.965306	0.948553	0.974444	0.761875		0.093566	0.073021	0.047143	0.099253		0.840614	0.727384	0.731458	0.661499
0.740767	0.984909	0.996075	1		0.123463	0.100569	0.021844	1.15e-148		0.650422	0.760226	0.502265	0.772195
0.347634	0.783905	0.998819	0.971248		0.241585	0.151212	0.02774	0.040694		0.68274	0.766176	0.494421	0.496879
0.956906	0.296765	0.924083	0.966883		0.107131	0.234307	0.086715	0.054697		0.65175	0.750605	0.560471	0.733232
0.998333	0.880275	0.905264	0.998699		0.021762	0.118581	0.093431	0.03012		0.84375	0.777413	0.422795	0.632605
0.987974	0.958529	0.999829	0.998587		0.080311	0.088977	0.009797	0.02463		0.961493	0.764728	0.502094	0.812056
0.999643	0.98668	1	0.637531		0.013801	0.075277	0	0.132568		0.683776	0.784499	0.76125	0.582286
0.9923	0.999421	0.664582	0.986455		0.053712	0.01774	0.156478	0.02803		0.714965	0.645021	0.533721	0.727353
0.900342	0.502734	0.785216	0.994874		0.076223	0.213616	0.109624	0.042768		0.722291	0.699785	0.621159	0.853596
0.992783	0.953326	0.808474	0.999541		0.028219	0.074863	0.104787	0.013089		0.69603	0.738797	0.454831	0.909433
0.693604	0.620945	0.998467	0.82024		0.09138	0.196281	0.01151	0.177062		0.712854	0.789271	0.381491	0.598072
0.950937	0.983847	0.972279	0.988006		0.107965	0.098705	0.055281	0.026336		0.912943	0.753381	0.522946	0.741025
0.940133	0.922909	1	0.999847		0.062124	0.098717	2.3e-119	0.003114		0.684207	0.804291	0.716304	0.73179
0.986682	0.364689	0.998934	0.927827		0.057868	0.200411	0.029535	0.128022		0.691028	0.80116	0.528846	0.734871
0.759744	0.92623	1	0.998043		0.114371	0.068976	1.8e-26	0.033224		0.648698	0.778304	0.544591	0.65368
0.995835	0.166476	0.991669	0.989006		0.038212	0.173051	0.055467	0.059968		0.853976	0.741975	0.579705	0.682961
0.996269	1	0.803075	0.934572		0.03003	9.19e-10	0.149352	0.062627		0.651378	0.730137	0.511837	0.54239
0.99505	0.866439	1	0.985608		0.035776	0.085825	3.54e-98	0.031485		0.783764	0.803326	0.481744	0.713497
0.833938	0.685448	0.999186	0.999145		0.080301	0.232572	0.028427	0.015375		0.704531	0.737456	0.502052	0.797215
0.970199	-0.03398	0.98026	0.907239		0.043629	0.195676	0.041106	0.07292		0.764419	0.738433	0.432696	0.739953
0.999925	-0.22215	0.996734	0.999541		0.00583	0.481857	0.061377	0.010746		0.752333	0.701817	0.525313	0.763279
1	0.403165	0.905232	0.858538		0	0.139221	0.090253	0.088382		0.692614	0.647695	0.511073	0.730061
0.989326	0.966003	0.978854	0.99907		0.050256	0.063945	0.043525	0.018226		0.806678	0.807297	0.524424	0.818346
0.920484	0.702789	0.98878	1		0.080288	0.137216	0.063611	0		0.696534	0.752558	0.698756	0.629039
0.999142	0.748191	0.999584	1		0.015037	0.163456	0.01328	0		0.775647	0.700557	0.462305	0.703823
0.997859	0.807334	0.904081	0.999967		0.027933	0.12057	0.102816	0.002943		0.807609	0.79239	0.681101	0.763918
0.997618	0.986758	0.699716	0.998906		0.02606	0.100502	0.1401	0.016316		0.678781	0.796358	0.515798	0.792557
0.958674	0.225076	0.796615	0.999692		0.11288	0.193327	0.116684	0.008858		0.662928	0.801205	0.501729	0.590219
0.967825	0.99393	0.969852	0.999831		0.101922	0.071137	0.059409	0.006608		0.678949	0.683152	0.553389	0.595252
0.934429	0.99548	0.999812	0.977137		0.06867	0.025455	0.011578	0.080027		0.856165	0.764752	0.505978	0.614453
0.989055	0.999611	0.977143	1		0.026067	0.01464	0.114408	9.23e-11		0.652718	0.698653	0.587511	0.803504
0.864359	1	0.942132	0.994756		0.155046	0	0.062183	0.066141		0.6989	0.554547	0.504975	0.712004
0.991097	1	0.674815	0.999394		0.024316	0	0.233869	0.016974		0.787752	0.801825	0.525788	0.783821
0.959862	1	0.990457	1		0.113287	4.85e-35	0.040126	3.21e-34		0.878027	0.813178	0.595449	0.924925
0.973615	0.99608	0.967826	0.990744		0.089736	0.051192	0.067619	0.02857		0.635106	0.816981	0.475125	0.746092
0.999346	0.97234	0.999807	1		0.016654	0.102851	0.009142	1.98e-28		0.787536	0.746937	0.467674	0.808763
0.938404	0.652557	0.994932	0.984571		0.107074	0.267506	0.021009	0.062975		0.792893	0.714199	0.477707	0.777606
0.997348	0.510389	0.952005	0.974687		0.025641	0.214219	0.066734	0.080362		0.816034	0.729703	0.567098	0.59368
0.517913	0.973766	0.994636	0.993226		0.22035	0.138594	0.054605	0.055578		0.840167	0.803204	0.745137	0.826908
0.999826	0.804878	0.970224	0.788514		0.006927	0.170798	0.063874	0.119804		0.838661	0.746164	0.492926	0.769371
0.970032	0.885088	0.926828	1		0.092783	0.076894	0.071323	0		0.652196	0.773842	0.581971	0.686084
0.996811	0.441754	0.977474	0.901815		0.042979	0.217894	0.097493	0.075894		0.805973	0.742651	0.528551	0.604177
0.985503	0.663859	0.733304	0.839123		0.067099	0.13105	0.141626	0.110178		0.745385	0.798884	0.548425	0.644289
0.981371	0.889572	0.622802	0.999422		0.070812	0.094477	0.182865	0.005781		0.928466	0.740795	0.490901	0.580262
0.026541	0.967707	0.997045	0.805768		0.278743	0.132635	0.048005	0.172864		0.388212	0.759977	0.599143	0.780226
0.998895	0.87367	0.977924	0.998623		0.018708	0.127066	0.107939	0.025352		0.840479	0.780752	0.542562	0.602102
1	0.885354	0.995823	0.873279		9.81e-20	0.127509	0.039913	0.133272		0.976513	0.753722	0.516458	0.644971
1	0.999996	0.993583	0.673519		0	0.001473	0.065715	0.127499		0.695266	0.749847	0.540078	0.588221
0.992544	0.988869	0.909623	0.978395		0.05529	0.087836	0.101377	0.084163		0.744745	0.741781	0.542909	0.648955
0.997742	0.705513	0.999989	0.962663		0.027957	0.152414	0.002216	0.097731		0.831955	0.767753	0.543617	0.821126
0.994213	0.475742	0.899586	0.99683		0.046477	0.168683	0.069911	0.033893		0.962199	0.790052	0.559558	0.636016
	0.647971	0.989864	0.998134			0.204545	0.079965	0.031448			0.750242	0.484013	0.839684
	0.795247	0.880805	0.998949			0.223464	0.149409	0.016104			0.752322	0.458958	0.616231
	0.589526	0.881449	0.062289			0.227844	0.11779	0.260218			0.694108	0.596147	0.105394
	0.977731	0.990506	0.943164			0.06198	0.056975	0.059889			0.807684	0.427318	0.653462
	0.797323	0.961309	0.873075			0.093651	0.068727	0.094027			0.728095	0.542798	0.740492
	0.963297	0.989646	0.728623			0.060889	0.039287	0.104807			0.720226	0.564484	0.632517
	0.517401	0.997903	1			0.169006	0.028713	6.21e-08			0.744685	0.477243	0.811428
	0.394282	0.959999	0.952233			0.186067	0.107224	0.091721			0.770474	0.46204	0.625516
	1	0.911781	0.862062			2.81e-89	0.095803	0.060462			0.752272	0.495964	0.656098
	0.937935	0.998539	0.994236			0.08352	0.030404	0.044804			0.74262	0.667349	0.837175
	0.961309	0.997922	0.999635			0.13888	0.028588	0.014525			0.735944	0.587358	0.608373
	0.981985	0.853369	0.939538			0.08497	0.128356	0.116497			0.697516	0.494873	0.67814
	0.943109	0.998041	0.997138			0.080777	0.038698	0.04505			0.8034	0.486687	0.647729
	0.99985	0.993549	0.99174			0.004498	0.039976	0.029404			0.745098	0.7806	0.595377
	0.564801	0.998153	1			0.161387	0.019985	4.37e-32			0.724987	0.463918	0.781937
	0.680559	0.831955	0.998923			0.15271	0.099463	0.020378			0.719613	0.585291	0.596283
	-0.07337	0.996491	0.9972			0.201787	0.055581	0.02664			0.72927	0.549152	0.814101
	0.628583	0.762628	0.95531			0.185329	0.145237	0.102171			0.808542	0.500189	0.648492
	0.991778	0.700714	0.981983			0.033589	0.14854	0.06806			0.79336	0.525487	0.796305
	0.051365	0.770841	0.993733			0.211333	0.109784	0.050289			0.764185	0.693231	0.675917
	0.987732	0.997339	0.993228			0.0722	0.040042	0.041495			0.649532	0.561766	0.825066
	0.784462	0.956919	0.960145			0.155926	0.127126	0.105173			0.748333	0.534037	0.700538
	0.938038	0.968312	0.997915			0.162008	0.061289	0.027171			0.714372	0.506893	0.812072
	1	0.99762	0.986792			0	0.062093	0.061497			0.86977	0.761078	0.794186
	0.9985	0.924498	1			0.045341	0.061403	5.28e-06			0.829542	0.496239	0.645472
	0.999983	0.987533	0.99754			0.003166	0.064143	0.024114			0.78995	0.542759	0.898651
	0.95978	0.780768	0.995097			0.047579	0.156747	0.017195			0.797828	0.546191	0.707602
	0.144228	0.941277	0.999947			0.277408	0.083774	0.004362			0.679932	0.819765	0.819515
	0.922111	0.804851	0.960425			0.169536	0.148539	0.09383			0.771351	0.52161	0.782325
	0.880227	0.28512	0.838295			0.121348	0.236964	0.151766			0.728552	0.578523	0.615913
	0.867455	0.998615	0.947809			0.112448	0.035395	0.097644			0.699319	0.553272	0.783802
	0.362279	0.997908	0.999276			0.211009	0.03341	0.013389			0.715515	0.537539	0.814227
	0.924393	0.993454	0.993075			0.166124	0.023901	0.046286			0.774463	0.622683	0.664738
	0.980935	0.977942	0.973993			0.044102	0.032972	0.074626			0.773722	0.472617	0.641831
	0.998353	0.947751	0.941078			0.013448	0.050132	0.097938			0.798577	0.44649	0.796014
	0.949317	1	0.986325			0.073396	0.000267	0.033632			0.707763	0.531161	0.762598
	0.983868	0.997725	1			0.040662	0.015725	2.24e-87			0.737985	0.534074	0.823957
	0.974649	0.930106	0.861318			0.118937	0.069524	0.151676			0.779777	0.628374	0.731086
	0.939897	0.991467	0.550097			0.15863	0.081906	0.210256			0.722119	0.832681	0.642325
	0.969934	0.992046	1			0.116824	0.05957	4.32e-58			0.725526	0.494865	0.808442
	0.997061	0.993415	1			0.038184	0.057066	9.96e-158			0.780149	0.481451	0.808699
	0.934366	0.997663	0.918533			0.109889	0.047932	0.117948			0.743917	0.636458	0.650531
	-0.17909	0.976317	0.998796			0.518952	0.045741	0.023284			0.626278	0.500216	0.774296
	1	0.993577	0.980344			0	0.054074	0.060578			0.786988	0.512182	0.641263
	0.564538	0.997548	1			0.136712	0.039729	2.59e-74			0.721905	0.568874	0.790809
	0.327612	0.82658	1			0.242055	0.078416	0			0.789191	0.425246	0.801538
	0.983296	0.630896	0.992798			0.082317	0.14504	0.027214			0.76075	0.637288	0.817395
	0.799137	0.851055	0.995983			0.137463	0.090458	0.033454			0.705294	0.559309	0.840595
	0.619696	0.981945	0.986772			0.177921	0.039329	0.060956			0.748366	0.483295	0.819176
	0.24565	0.946686	1			0.161691	0.075067	4.97e-55			0.795705	0.432952	0.83387
	0.56416	0.50233	0.501288			0.212321	0.128925	0.215861			0.75555	0.661212	0.695112
	0.650974	0.955005	1			0.184641	0.074262	0			0.739616	0.554342	0.809454
	0.984367	0.639642	1			0.040568	0.204171	0			0.7839	0.530719	0.795854
	0.988163	0.986174	0.999232			0.035066	0.071187	0.013773			0.837073	0.552268	0.788726
	0.94025	0.994295	0.990083			0.125404	0.06845	0.02799			0.769389	0.592886	0.713786
	0.999875	0.997392	0.999925			0.008415	0.040239	0.004415			0.801311	0.52021	0.810952
	0.974515	1	0.404249			0.037971	9.65e-17	0.229287			0.744536	0.540171	0.70786
	0.92898	0.983483	0.999122			0.100674	0.088556	0.017307			0.792643	0.482651	0.682881
	0.766244	0.903089	0.891629			0.261109	0.146792	0.129662			0.711425	0.190671	0.637709
	-0.2425	0.968568	0.945346			0.470216	0.061357	0.055857			0.70363	0.522379	0.743096
	0.006082	0.999715	0.987699			0.296259	0.024232	0.067222			0.664826	0.568579	0.791989
	0.038566	0.823522	0.973113			0.321202	0.139731	0.071527			0.778536	0.54226	0.679696
	0.979425	0.999821	0.995505			0.036818	0.008796	0.035281			0.795345	0.509298	0.949847
	0.998662	0.997986	0.99989			0.011696	0.028172	0.006791			0.75736	0.570634	0.802928
	1	0.988359	0.96638			3.06e-94	0.038425	0.034421			0.807033	0.457571	0.678009
	0.369919	0.995671	0.994642			0.165187	0.03988	0.04253			0.797623	0.521253	0.857467
	0.993905	0.856951	0.999828			0.053153	0.117209	0.006663			0.773165	0.459097	0.597799
	0.747192	0.827131	0.59898			0.161677	0.125644	0.203181			0.770793	0.613669	0.685288
	0.418507	0.703899	0.862598			0.165435	0.181874	0.075089			0.746684	0.539677	0.60513
	-0.02071	0.631625	1			0.196022	0.166976	0			0.675932	0.43151	0.805011
	0.885049	0.879803	0.998574			0.196743	0.081398	0.025054			0.794422	0.461318	0.805024
	0.781193	0.966642	0.999834			0.151623	0.064903	0.00654			0.739043	0.451124	0.81063
	0.88564	0.773275	0.993446			0.080026	0.140618	0.048109			0.770953	0.499091	0.708104
	0.952178	0.998587	0.983169			0.074604	0.03046	0.074731			0.729316	0.498655	0.841081
	0.752861	0.998586	0.842805			0.148562	0.026021	0.148878			0.749843	0.572487	0.670486
	0.597693	0.999997	0.996752			0.182334	0.001244	0.032353			0.715588	0.5035	0.847212
	0.854424	0.993738	0.991055			0.126669	0.054255	0.047879			0.777803	0.503347	0.918581
	0.974916	0.999814	0.853432			0.07491	0.006641	0.144547			0.72446	0.670338	0.63572
	0.724801	0.991204	0.999799			0.125945	0.082761	0.007739			0.782337	0.455017	0.795836
	0.130524	0.914279	0.992348			0.177167	0.06554	0.01659			0.670058	0.569624	0.692829
	0.862447	0.99511	0.98086			0.08392	0.058189	0.034923			0.769992	0.559798	0.77276
	-0.04555	0.892008	1			0.293653	0.056153	5.87e-30			0.784757	0.512467	0.795078
	0.876287	0.462092	0.975674			0.08196	0.28307	0.038556			0.802315	0.615433	0.721131
	0.997324	0.99505	0.853246			0.024122	0.032061	0.075575			0.764171	0.534888	0.558199
	0.596864	0.996943	1			0.149421	0.021413	0			0.762597	0.547694	0.586424
	0.948972	0.993255	1			0.130493	0.067647	2.75e-22			0.767264	0.537471	0.821483
	0.773742	0.934776	0.889411			0.114136	0.083732	0.0803			0.793258	0.531262	0.733641
	0.961739	0.998264	0.99865			0.101129	0.046213	0.02222			0.809308	0.821618	0.795896
	0.465806	0.999996	0.996326			0.223019	0.001352	0.028808			0.738505	0.561443	0.91237
	0.971243	0.904902	0.497454			0.081149	0.088526	0.147788			0.740938	0.709626	0.6536
	0.998648	0.941116	1			0.013548	0.161862	0			0.773969	0.556399	0.791376
	0.9395	0.930818	0.929323			0.063483	0.16249	0.123864			0.801399	0.553683	0.6776
	0.607396	0.999469	0.994469			0.278496	0.019397	0.048244			0.715497	0.515239	0.866636
	0.790423	0.928	0.994635			0.139258	0.137305	0.045423			0.7927	0.511759	0.687722
	0.751554	0.694278	0.998566			0.169131	0.199971	0.018555			0.752213	0.53687	0.918527
	0.786876	0.986229	0.999204			0.166932	0.073243	0.024873			0.744385	0.51545	0.794941
	0.982133	0.953391	0.979362			0.10165	0.076071	0.037613			0.676828	0.592515	0.72595
	0.911134	0.980577	0.793958			0.075049	0.040781	0.105083			0.745883	0.478014	0.734476
	0.95499	0.962949	0.721282			0.145413	0.122214	0.119249			0.731814	0.419123	0.74521
	0.843005	0.823416	0.999848			0.106123	0.089933	0.006263			0.763618	0.424308	0.780813
	0.285482	0.986975	0.702088			0.240638	0.093356	0.178504			0.687218	0.544853	0.612566
	0.540159	0.904037	0.771522			0.222727	0.096002	0.132447			0.722617	0.538606	0.780861
	0.982155	1	0.871195			0.063147	5.79e-26	0.09076			0.792841	0.508425	0.691624
	0.996016	0.999653	1			0.020224	0.024498	1.87e-146			0.787566	0.543398	0.800189
	0.427405	0.899887	0.995432			0.134253	0.1595	0.031662			0.728621	0.515215	0.732622
	0.825273	0.999999	0.990487			0.1021	0.000767	0.023613			0.800301	0.495977	0.755577
	0.941941	0.988775	0.997115			0.13792	0.091114	0.015555			0.692346	0.449017	0.774351
	0.56706	0.951472	0.626556			0.296499	0.062852	0.10468			0.746074	0.481353	0.681715
	0.469207	0.976416	0.996256			0.202917	0.054325	0.029309			0.786154	0.473414	0.830544
	-0.29467	0.9555	0.977365			0.44993	0.071622	0.064959			0.502738	0.316529	0.784658
	-0.07431	0.999871	0.997405			0.457557	0.007497	0.017309			0.576564	0.705886	0.774428
	0.966418	0.947931	0.964811			0.131795	0.068056	0.044916			0.783759	0.497583	0.524891
	0.423461	0.904449	0.994562			0.317361	0.067357	0.04208			0.764672	0.63415	0.664349
	0.206553	0.941862	0.811655			0.272158	0.053166	0.079126			0.762497	0.539911	0.810701
	-0.06884	0.994812	0.97957			0.220122	0.044044	0.064437			0.713396	0.520895	0.794399
	0.502779	0.997484	0.999582			0.303966	0.040753	0.010271			0.713477	0.594253	0.827189
	0.999291	0.825702	0.911499			0.019548	0.098041	0.127311			0.822267	0.523645	0.628829
	0.530372	0.753099				0.296656	0.136873				0.719242	0.673159
	0.912109	0.998757				0.094974	0.026539				0.753518	0.466582
	-0.00395	0.660648				0.151075	0.141245				0.6579	0.730596
	0.961892	0.778832				0.129861	0.215651				0.77726	0.570551
	0.987489	1				0.078086	0				0.773965	0.862268
	0.962529	0.997409				0.044741	0.04005				0.789609	0.173137
	0.990656	0.907652				0.031097	0.093328				0.684638	0.539091
	0.859378	0.650526				0.100527	0.243822				0.746979	0.573993
	0.352824	0.939642				0.218848	0.071187				0.694521	0.511021
	0.859558	0.891182				0.11614	0.104005				0.770039	0.511226
	0.446537	0.959507				0.242192	0.064091				0.848438	0.545754
	0.850412	0.984798				0.092156	0.041603				0.822018	0.4951
	0.931718	0.998012				0.074624	0.03531				0.817125	0.605917
	0.95065	0.998626				0.085288	0.032607				0.768976	0.445046
	0.984706	0.863068				0.041018	0.083574				0.813771	0.491438
	1	0.962636				0	0.061235				0.774637	0.532804
	0.534268	0.645928				0.214261	0.211375				0.742805	0.557974
	0.245067	0.999461				0.252295	0.018202				0.764459	0.722459
	0.830995	0.999628				0.097448	0.015947				0.79068	0.557217
	0.994261	0.979916				0.051743	0.058854				0.75322	0.449892
	0.998635	0.988534				0.026699	0.050891				0.700725	0.466284
	0.996687	0.996041				0.040341	0.034863				0.727433	0.486838
	0.919296	1				0.102045	0				0.718683	0.739487
	0.765538	0.994063				0.228441	0.04871				0.764162	0.492362
	0.99952	0.998504				0.024571	0.018746				0.799941	0.443128
	0.989939	0.841697				0.095071	0.095716				0.721674	0.669701
	0.847529	0.884231				0.103301	0.157363				0.770131	0.573525
	0.543404	0.994479				0.210588	0.063138				0.766822	0.402299
	0.160545	0.993321				0.205068	0.048769				0.752107	0.482406
	0.412362	1				0.16214	2.17e-53				0.774249	0.453287
	0.975998	0.994715				0.114368	0.059233				0.752351	0.485956
	0.03875	0.875593				0.268216	0.085742				0.722169	0.656589
	-0.33688	0.898147				0.439587	0.153669				0.684006	0.747537
	-0.44359	0.973721				0.365134	0.096968				0.650977	0.528862
	0.999425	0.999986				0.016474	0.002541				0.768714	0.545398
	0.311879	0.961599				0.219363	0.07892				0.720467	0.503913
	0.930654	0.934172				0.060434	0.126637				0.776704	0.395525
	0.923851	0.999264				0.08756	0.03027				0.716559	0.570797
	0.20254	0.97333				0.200406	0.101534				0.750737	0.536013
	0.869331	0.970856				0.128415	0.096521				0.781478	0.499345
	0.869295	0.989079				0.185386	0.063925				0.737954	0.479738
	0.353413	0.999189				0.166251	0.018323				0.731446	0.578723
	0.63163	0.978581				0.139822	0.083359				0.769009	0.525993
	0.823422	0.998032				0.098083	0.041059				0.746139	0.530083
	0.929028	0.974383				0.08811	0.053911				0.75754	0.515637
	0.998511	0.992464				0.027817	0.065631				0.782564	0.465202
	0.986005	0.989002				0.10302	0.049753				0.759847	0.53211
	0.904812	0.906969				0.106299	0.093654				0.779928	0.592114
	0.627041	0.913684				0.185243	0.06391				0.732003	0.501672
	0.826524	0.872471				0.112843	0.109541				0.831635	0.597246
	0.787873	0.936329				0.157381	0.094856				0.733307	0.451874
	0.705877	0.999541				0.172509	0.017463				0.696248	0.524508
	0.671639	0.994229				0.195695	0.045307				0.78591	0.508931
	0.388178	0.916993				0.247586	0.098931				0.684454	0.630568
	0.27085	0.983565				0.186003	0.037535				0.761635	0.518188
	0.880852	0.794265				0.093482	0.148499				0.7974	0.561407
	0.58869	0.815791				0.183733	0.091131				0.77381	0.520956
	0.922734	0.997083				0.094222	0.043773				0.789574	0.520997
	0.996524	0.958484				0.041239	0.040484				0.788162	0.503804
	0.271742	0.998376				0.197283	0.026575				0.706008	0.504552
	0.67238	0.978131				0.207024	0.093224				0.752777	0.537623
	0.62251	0.999273				0.276318	0.017376				0.737223	0.714916
	1	0.970884				0	0.11142				0.843665	0.506674
	0.28786	0.818226				0.168153	0.215842				0.699048	0.747009
	0.7594	0.909761				0.147819	0.072954				0.667284	0.608026
	0.692724	0.999068				0.155426	0.020742				0.790511	0.525371
	0.024997	0.771288				0.254825	0.168046				0.774945	0.5274
	0.824858	0.997812				0.220936	0.030553				0.753199	0.530683
	-0.27307	1				0.457034	9.81e-130				0.601306	0.719447
	-0.03588	0.935647				0.472498	0.098927				0.646472	0.474183
	0.975297	0.886946				0.109512	0.155951				0.59435	0.539271
	0.857201	0.741704				0.125752	0.136808				0.728609	0.486584
	0.827982	0.999153				0.126938	0.018693				0.749673	0.557791
	0.786291	0.999099				0.101965	0.02109				0.780137	0.476127
	0.917605	0.996605				0.094754	0.054619				0.783127	0.52762
	0.868226	0.987033				0.081865	0.093197				0.735471	0.729411
	0.96356	0.995376				0.061119	0.055817				0.779589	0.531568
	0.985898	0.352118				0.096007	0.231364				0.800572	0.705452
	0.928589	0.996344				0.073072	0.037132				0.758365	0.497746
	0.830377	0.978545				0.133757	0.037855				0.694718	0.619356
	0.83289	0.811483				0.109611	0.12693				0.789305	0.672946
	-0.14626	0.987872				0.450757	0.042601				0.677533	0.531787
	0.915619	0.550029				0.160617	0.262461				0.749483	0.508323
	0.929522	0.973679				0.089768	0.094423				0.743142	0.538311
	0.871385	0.962809				0.140055	0.056984				0.771807	0.541201
	0.767105	0.99545				0.148243	0.021214				0.72426	0.453762
	0.999883	0.802667				0.0043	0.128362				0.742479	0.425797
	0.478111	1				0.162882	6.66e-58				0.778151	0.491044
	0.671261	0.968513				0.123198	0.049741				0.780417	0.433337
	0.902725	0.909604				0.078615	0.147424				0.750898	0.566065
	0.727509	0.999846				0.190954	0.008974				0.728234	0.490958
	0.584887	0.885571				0.168151	0.09324				0.755514	0.520776
	0.964792	0.983643				0.06555	0.081475				0.761205	0.507448
	0.966309	0.993329				0.12379	0.076733				0.779492	0.525776
	0.633586	0.999483				0.27074	0.01833				0.804384	0.562963
	0.68175	1				0.146152	8.26e-64				0.787194	0.798549
	0.976011	0.987597				0.063238	0.065506				0.766172	0.762472
	0.813847	0.630344				0.097716	0.247316				0.762126	0.589918
	0.955519	0.995922				0.054306	0.047942				0.775423	0.516384
	0.404619	0.999892				0.192436	0.006884				0.738905	0.512307
	-0.45692	0.926942				0.423742	0.084595				0.732282	0.524527
	-0.3107	0.958351				0.445533	0.061946				0.623378	0.722884
	0.999588	0.997739				0.006483	0.056178				0.769285	0.54094
	0.709643	0.960477				0.248633	0.056105				0.727265	0.590984
	0.901658	0.872138				0.18736	0.102466				0.757103	0.525052
	0.980611	0.988787				0.060702	0.03202				0.686755	0.519727
	0.873741	0.975812				0.127657	0.050421				0.670087	0.637605
	0.997993	0.974806				0.021266	0.055185				0.778253	0.664906
	0.872843	0.946544				0.110414	0.072147				0.730915	0.499502
	0.43006	0.933264				0.225819	0.128724				0.778001	0.483342
	0.885978	0.988155				0.11324	0.035181				0.766865	0.566885
	0.409626	0.93191				0.221281	0.077158				0.693273	0.528443
	0.958776	0.989099				0.054716	0.030947				0.757807	0.489947
	0.702017	0.941185				0.093971	0.076549				0.787158	0.485392
	0.999878	0.809441				0.003534	0.127568				0.805458	0.545006
	0.788609	0.953273				0.124846	0.125423				0.776651	0.570508
	0.953593	0.994406				0.124634	0.071188				0.666301	0.551316
	0.884544	0.600136				0.189069	0.251397				0.772581	0.781472
	0.842144	0.88559				0.132053	0.096708				0.767685	0.49756
	0.964194	0.996689				0.066008	0.037759				0.797217	0.574436
	0.509373	0.999999				0.165843	0.000763				0.712602	0.560922
	0.983845	0.990406				0.094464	0.06052				0.644621	0.614108
	0.668962	0.923377				0.269492	0.140848				0.74837	0.561627
	0.939009	0.939747				0.144171	0.08258				0.715267	0.49474
	0.335919	0.849473				0.162253	0.109969				0.753697	0.443032
	0.933114	1				0.13343	4.21e-36				0.761639	0.767328
	0.66232	0.888752				0.18429	0.181704				0.753657	0.561386
	0.846179	0.958444				0.129552	0.1499				0.706556	0.498996
	0.86073	1				0.124295	3.85e-07				0.718953	0.757032
	0.958957	0.995471				0.135532	0.058069				0.727264	0.572404
	0.833946	0.986727				0.219411	0.07069				0.781973	0.4813
	0.995818	0.99656				0.062083	0.055167				0.741471	0.559173
	0.822283	0.98861				0.155301	0.048393				0.793366	0.504793
	0.663883	0.929722				0.183538	0.143231				0.752338	0.55187
	0.813428	0.999161				0.132338	0.020031				0.756083	0.536898
	0.997818	0.963239				0.033266	0.047267				0.759034	0.549444
	0.80196	0.999701				0.137661	0.014669				0.743402	0.535972
	0.627719	0.978185				0.247066	0.04996				0.743909	0.542433
	0.128283	0.986698				0.279353	0.068492				0.627841	0.488684
	-0.2516	0.995239				0.46583	0.056563				0.378654	0.752009
	0.938102	0.998995				0.095475	0.016665				0.77267	0.485952
	0.885128	0.962661				0.076818	0.105153				0.729158	0.48945
	0.225425	0.934834				0.239242	0.060833				0.708303	0.634107
	0.892443	0.921631				0.088816	0.049079				0.788899	0.519053
	0.929752	0.63886				0.128135	0.212218				0.782385	0.726746
	0.998141	0.992185				0.030873	0.052293				0.774329	0.518925
	-0.1783	0.999935				0.519866	0.005368				0.539351	0.452992
	0.611897	0.977368				0.192883	0.114157				0.74838	0.538284
	0.98336	0.998676				0.043863	0.034789				0.747415	0.536106
	-0.11094	0.785425				0.228948	0.140917				0.763159	0.476136
	0.122383	0.975865				0.193246	0.058728				0.74657	0.509502
	0.86386	0.999741				0.123154	0.015692				0.748409	0.557685
	0.84372	0.920161				0.211713	0.090445				0.763546	0.673955
	0.817358	0.999987				0.100898	0.002384				0.811016	0.492846
	0.513325	0.991534				0.193612	0.029006				0.767681	0.569284
	0.877925	1				0.115539	7.08e-62				0.713502	0.545215
	0.25343	0.997094				0.173447	0.06157				0.74986	0.719895
	-0.23766	0.929175				0.472743	0.05833				0.53161	0.571011
	0.981335	0.992461				0.055953	0.063343				0.774996	0.458309
	0.935597	1				0.085738	2.47e-19				0.796126	0.463343
	0.631773	0.998633				0.250256	0.028299				0.789316	0.527063
	0.926455	0.988536				0.085898	0.080617				0.77999	0.536971
	0.919388	1				0.067163	0				0.795256	0.784798
	0.984982	1				0.058046	0				0.75865	0.8694
	-0.12078	0.99985				0.340568	0.008068				0.750761	0.565393
	0.852408	0.899058				0.158696	0.098816				0.771716	0.646879
	0.963475	1				0.087614	5.04e-44				0.772962	0.343375
	1	0.975575				1.6e-66	0.046806				0.802401	0.601028
	1	0.992213				0	0.074912				0.786088	0.557744
	0.951544	0.961738				0.127478	0.062906				0.799061	0.46472
	0.991396	0.784077				0.078822	0.141499				0.813457	0.690681
	0.901655	0.887669				0.079456	0.171075				0.740155	0.525995
	0.992531	0.998395				0.032459	0.030436				0.816545	0.491221
	0.952781	0.993252				0.055914	0.061702				0.823506	0.558066
	0.908936	0.985864				0.194497	0.11474				0.754664	0.571209
	0.405399	0.996034				0.249713	0.060699				0.77737	0.581393
	0.86771	0.979434				0.18509	0.079344				0.756594	0.55478
	0.880171	0.989664				0.198118	0.046266				0.686078	0.508084
	-0.3844	0.988761				0.431606	0.086647				0.514012	0.526986
	0.943292	0.993698				0.180269	0.02832				0.813572	0.549265
	0.996729	0.993154				0.044391	0.053664				0.76166	0.522458
	0.982306	0.820763				0.096003	0.090932				0.775173	0.65944
	0.92319	0.989161				0.160442	0.059351				0.71675	0.635888
	0.970717	1				0.116173	5.59e-75				0.726629	0.511957
	0.632752	0.943205				0.176432	0.077726				0.75379	0.486731
	0.744	0.980869				0.162253	0.103553				0.721022	0.567766
	0.921889	0.94702				0.090792	0.068147				0.765676	0.700247
	0.985697	0.629789				0.067108	0.244192				0.782334	0.53103
	0.90248	0.998899				0.102415	0.022863				0.779317	0.553543
	0.921684	1				0.065017	6.79e-19				0.776578	0.484686
	0.953081	0.999846				0.052393	0.008165				0.751904	0.51857
	0.957813	0.999604				0.077959	0.021279				0.807132	0.533519
	0.998567	0.996641				0.030994	0.046511				0.744531	0.528122
	0.978905	0.839523				0.065616	0.097017				0.772882	0.657016
	0.364742	0.999624				0.340642	0.012646				0.80557	0.484637
	0.977898	0.999889				0.050947	0.006964				0.738581	0.555509
	0.990782	0.997796				0.023832	0.036846				0.831719	0.585847
	0.707339	1				0.248426	0				0.665498	0.715612
	0.999838	0.996722				0.005439	0.047073				0.698573	0.554338
	0.90317	0.995991				0.095467	0.019117				0.774483	0.673065
	0.992393	0.999932				0.030869	0.005462				0.802256	0.498437
	0.997565	0.986731				0.037779	0.077203				0.760031	0.497262
	-0.00419	0.967452				0.288964	0.052688				0.736912	0.534987
	0.986056	0.97925				0.050904	0.079641				0.765464	0.518596
	0.924194	0.70497				0.181613	0.227042				0.782531	0.566049
	0.700796	0.985808				0.174387	0.095311				0.764537	0.481864
	0.50586	1				0.174711	0				0.7362	0.944252
	-0.08942	0.981702				0.435415	0.110197				0.595394	0.468647
	0.996145	0.999927				0.046322	0.005673				0.809084	0.545296
	0.995939	0.999196				0.044912	0.026698				0.813021	0.750574
	0.99981	0.839826				0.013022	0.196835				0.817171	0.525864
	0.342138	0.938866				0.188087	0.132852				0.765852	0.447925
	0.998539	0.998959				0.042586	0.023636				0.774315	0.535889
	0.974436	0.973018				0.12875	0.093022				0.558808	0.580689
	0.550931	0.991893				0.189035	0.053149				0.795888	0.564057
	0.814479	1				0.106124	1.39e-107				0.77301	0.718296
	0.935332	0.999736				0.207186	0.010647				0.722939	0.531958
	0.684364	0.996533				0.264582	0.021928				0.761967	0.471176
	0.847764	0.945738				0.127144	0.117477				0.729562	0.476406
	0.941102	0.949276				0.082876	0.070711				0.725179	0.458049
	0.996934	0.993136				0.038933	0.067231				0.684504	0.559678
	0.911501	0.994353				0.076982	0.066587				0.740186	0.465661
	0.943987	0.905175				0.081966	0.090469				0.746825	0.568613
	0.983978	1				0.096202	1.15e-89				0.784841	0.53623
	0.943434	0.940532				0.057752	0.155886				0.766763	0.536438
	0.929155	1				0.188163	0				0.718476	0.880632
	0.903543	0.95198				0.128129	0.145419				0.683425	0.532357
	0.894533	1				0.074375	2.13e-23				0.74071	0.776837
	0.486183	1				0.208964	1.61e-29				0.74559	0.502183
	0.82133	0.99988				0.135985	0.007236				0.753435	0.733934
	0.935854	0.717932				0.098425	0.24441				0.766693	0.5244
	0.827377	0.999608				0.138156	0.02373				0.810266	0.507197
	0.328996	0.917195				0.188568	0.146214				0.750793	0.546549
	0.793549	0.736074				0.118655	0.143446				0.790889	0.51786
	0.980089	0.999962				0.047852	0.004105				0.791593	0.564622
	0.662104	0.809514				0.133614	0.225759				0.783532	0.569193
	0.330063	1				0.324059	3.18e-31				0.777499	0.539496
	0.999866	0.99647				0.015322	0.054131				0.765292	0.579499
	0.45455	1				0.219181	2.99e-40				0.747121	0.535518
	0.511449	0.625303				0.208893	0.249817				0.758137	0.52577
	0.975483	0.957213				0.064731	0.111903				0.793019	0.563001
	0.991982	1				0.052807	0				0.763639	0.688065
	0.86946	1				0.081846	2.51e-124				0.805213	0.753241
	0.971168	0.939974				0.12318	0.128354				0.720783	0.549178
	0.921963	0.974115				0.203352	0.145149				0.672672	0.568529
	0.88248	0.999581				0.177191	0.017401				0.741659	0.708693
	0.989523	0.998194				0.050365	0.029854				0.829321	0.503398
	0.368605	1				0.326105	1.15e-06				0.6742	0.547245
	0.999996	0.990091				0.001453	0.07445				0.804769	0.549103
	0.998347	0.739809				0.029427	0.160904				0.795771	0.74078
	1	0.995084				0	0.076318				0.859403	0.533175
	0.738958	0.996259				0.111646	0.037523				0.727195	0.777519
	0.236613	0.953643				0.189456	0.110424				0.729747	0.543465
	-0.14319	0.99908				0.291874	0.023058				0.734404	0.549691
	0.999263	0.998228				0.009876	0.026532				0.813395	0.875071
	-0.18891	0.900124				0.399228	0.148472				0.706591	0.581847
	0.6206	0.98492				0.20735	0.086496				0.746246	0.508241
	0.936385	0.880051				0.0734	0.170705				0.802411	0.550655
	0.021855	0.656667				0.26607	0.226747				0.738965	0.758807
	0.998379	0.991268				0.037937	0.05492				0.740596	0.445622
	0.937453	0.999286				0.087439	0.017226				0.733837	0.532421
	0.942074	0.974923				0.083369	0.05017				0.774132	0.653986
	0.989905	1				0.045308	3.48e-38				0.726048	0.4817
	0.94841	0.994729				0.087669	0.044169				0.757543	0.491094
	0.058226	0.942858				0.234694	0.078596				0.777159	0.496391
	0.983626	0.96704				0.100391	0.102571				0.720031	0.54532
	-0.24233	0.946147				0.213235	0.045453				0.746303	0.519824
	-0.22958	0.987997				0.354443	0.024525				0.78703	0.511451
	0.983917	0.989884				0.091392	0.032062				0.741307	0.498574
	0.053546	0.848576				0.241093	0.178186				0.737122	0.565114
	-0.24823	0.930156				0.223321	0.084019				0.645893	0.48005
	0.877709	1				0.116725	1.69e-158				0.787306	0.687763
	0.995274	0.7965				0.027947	0.202716				0.7375	0.585687
	0.930315	1				0.082903	1.07e-117				0.702527	0.515584
	0.661929	0.99667				0.154411	0.039026				0.750051	0.573594
	0.988476	0.996451				0.046848	0.019461				0.805026	0.654701
	0.817341	0.913798				0.095677	0.140498				0.742855	0.297383
	0.967319	1				0.073602	0				0.762818	0.720782
	0.49507	0.30844				0.229586	0.301779				0.765964	0.427801
	0.1932	0.979055				0.185523	0.052556				0.71458	0.520641
	0.764571	0.997691				0.120524	0.04317				0.747141	0.549886
	0.060137	0.964973				0.272113	0.055727				0.720111	0.562278
	0.362084	0.999833				0.326809	0.008509				0.643654	0.518924
	-0.14929	0.999943				0.152066	0.006486				0.778	0.522302
	0.631876	0.983842				0.164217	0.0889				0.754626	0.615987
	0.999803	0.822773				0.011492	0.190458				0.796664	0.599555
	1	0.959222				1.74e-114	0.15319				0.782867	0.50279
	0.974352	1				0.117923	1.62e-33				0.738202	0.562519
	0.186362	0.997749				0.360122	0.030924				0.737877	0.467021
	0.697311	0.999849				0.17586	0.009934				0.814299	0.464872
	1	1				0	1.16e-53				0.858597	0.460472
	1	0.695363				0	0.096696				0.824142	0.561491
	0.999993	0.997459				0.001982	0.043843				0.837434	0.526339
	0.987967	0.909934				0.04136	0.175903				0.722997	0.507587
	0.9527	0.998708				0.141946	0.039205				0.521154	0.575497
	0.59288	1				0.113953	2.46e-05				0.734976	0.58203
	0.965847	0.999043				0.067859	0.02556				0.775989	0.530123
	1	0.919075				0	0.06263				0.784282	0.479316
	0.800528	0.991332				0.241399	0.032829				0.717315	0.550099
	0.495721	0.997019				0.222745	0.019804				0.650928	0.653351
	1	0.930645				0	0.197592				0.800154	0.746168
	0.54769	0.997932				0.224653	0.028519				0.640291	0.751565
	0.992377	0.985619				0.074738	0.115773				0.7803	0.567126
	0.850575	0.976439				0.203281	0.094745				0.763133	0.745351
	0.462478	-0.25016				0.205653	0.384859				0.712995	0.14455
	0.52708	0.908036				0.211883	0.143909				0.625534	0.512733
	0.232634	0.935316				0.344954	0.078529				0.680797	0.576881
	0.175129	0.702545				0.096934	0.225113				0.764442	0.522177
	0.859143	0.999685				0.196934	0.011598				0.752298	0.516171
	1	0.900487				6.6e-31	0.150183				0.731808	0.585849
	0.552381	0.992557				0.206194	0.053035				0.594993	0.46143
	0.962033	0.978944				0.068109	0.108966				0.784934	0.511963
	0.83653	0.883213				0.251726	0.083404				0.731855	0.466403
	0.913025	0.753258				0.099689	0.208827				0.73672	0.516039
	0.980231	0.994688				0.139056	0.060716				0.75161	0.546113
	0.65749	0.977427				0.144846	0.108549				0.774958	0.547956
	-0.31294	1				0.205245	8.19e-41				0.738845	0.633941
	0.862447	0.984532				0.093509	0.063967				0.747952	0.475186
	0.859591	0.996996				0.093297	0.043303				0.731808	0.492058
	0.09608	1				0.284005	0				0.767605	0.863516
	0.959571	0.902835				0.05281	0.101168				0.787427	0.481309
	0.677793	0.980653				0.134036	0.080131				0.77827	0.517945
	0.957912	0.760125				0.132049	0.20631				0.790007	0.573167
	0.986527	0.997587				0.08528	0.052529				0.785591	0.535378
	0.984726	0.515498				0.092789	0.173802				0.714484	0.507872
	0.352132	0.519854				0.247611	0.268816				0.775281	0.5383
	0.971056	0.726534				0.068589	0.16593				0.700627	0.539496
	0.699258	0.845899				0.130201	0.094995				0.74863	0.673955
	0.885003	0.891627				0.175776	0.168457				0.788328	0.535108
	0.982293	0.936454				0.052552	0.077534				0.800817	0.47186
	0.913116	1				0.100852	0				0.775215	0.768143
	0.982917	0.999897				0.051404	0.006707				0.842985	0.559075
	0.912832	0.906321				0.15857	0.149824				0.774493	0.710382
	1	0.999063				0	0.024778				0.83629	0.555411
	1	0.936078				5.44e-49	0.079376				0.80092	0.525022
	1	0.915509				2.74e-83	0.083963				0.854718	0.475443
	0.961856	0.876062				0.064241	0.117635				0.775613	0.536432
	0.595074	0.800039				0.197128	0.138461				0.790079	0.553311
	0.065731	0.834469				0.42527	0.096747				0.800569	0.692083
	0.95889	0.997798				0.096503	0.033024				0.745231	0.515757
	1	0.996423				0	0.054451				0.811773	0.803633
	1	0.979549				0	0.079158				0.816614	0.438814
	0.971536	0.999324				0.050444	0.024523				0.726554	0.51086
	0.991999	0.717478				0.05996	0.151837				0.739252	0.596526
	0.994395	0.939852				0.042539	0.077779				0.783464	0.507911
	0.995245	0.995237				0.052361	0.050664				0.781514	0.509331
	0.413607	0.97166				0.320343	0.064137				0.769462	0.500072
	0.935492	0.999847				0.091245	0.008692				0.756761	0.471708
	0.917619	0.917214				0.179696	0.087949				0.703572	0.486692
	0.983967	0.954068				0.113482	0.062937				0.741986	0.666587
	0.772009	0.999633				0.154957	0.00738				0.718116	0.469032
	0.382041	0.734165				0.143777	0.133141				0.68741	0.503109
	0.938887	0.95507				0.215445	0.052282				0.723955	0.511819
	0.715765	0.996185				0.142495	0.022653				0.778121	0.471559
	1	0.999822				2.52e-50	0.010889				0.754326	0.574731
	0.950888	0.999591				0.164729	0.016699				0.764349	0.584177
	1	0.994471				2.75e-123	0.021835				0.789542	0.678105
	-0.35709	0.993318				0.213425	0.067528				0.693099	0.545777
	0.991521	0.961346				0.077863	0.061396				0.684485	0.695796
	0.055181	0.996388				0.299601	0.036924				0.737269	0.542912
	0.608741					0.163472					0.708472
	0.986145					0.092249					0.757753
	0.999809					0.010353					0.722991
	0.685277					0.167787					0.779877
	0.926635					0.118377					0.775166
	0.585865					0.225269					0.798806
	0.399477					0.195189					0.740855
	0.160347					0.237448					0.756816
	0.693959					0.252664					0.784441
	0.574331					0.185052					0.764765
	1					8.44e-77					0.808502
	0.99976					0.01159					0.838113
	0.998799					0.025133					0.827856
	0.995385					0.031176					0.825395
	0.995364					0.024295					0.844906
	0.991316					0.062156					0.769651
	0.925085					0.113592					0.82363
	0.473652					0.165179					0.737373
	0.995242					0.047562					0.797025
	0.399845					0.320786					0.687751
	0.995485					0.021441					0.794167
	-0.02655					0.303209					0.708642
	0.993974					0.066322					0.781798
	0.843784					0.130407					0.715883
	0.64493					0.126213					0.712585
	0.880034					0.089019					0.786264
	0.564477					0.187222					0.679728
	0.994158					0.064349					0.774665
	0.458567					0.319028					0.718697
	0.992015					0.052589					0.72162
	0.979931					0.088881					0.767159
	0.990333					0.082329					0.733457
	0.800564					0.136059					0.805563
	0.991945					0.028844					0.777126
	0.851594					0.146362					0.705635
	0.884831					0.082906					0.783519
	0.836044					0.131632					0.72446
	0.991847					0.060459					0.721785
	0.661529					0.275554					0.699957
	0.964621					0.067562					0.689968
	0.99374					0.05379					0.716233
	0.692254					0.175833					0.754348
	0.997476					0.050924					0.666933
	0.940307					0.140372					0.75057
	0.972618					0.046439					0.736097
	0.93618					0.187467					0.707822
	0.972108					0.119688					0.565591
	0.427306					0.16655					0.757755
	0.827893					0.111756					0.769034
	0.994154					0.061676					0.754481
	0.982393					0.056921					0.81883
	0.997864					0.032942					0.782678
	1					0					0.825234
	0.999886					0.008028					0.850999
	0.999832					0.009723					0.837768
	0.998729					0.012916					0.810909
	0.104487					0.420798					0.775401
	0.836121					0.125838					0.758644
	0.649535					0.186035					0.748433
	0.74061					0.132377					0.748096
	0.58783					0.133697					0.790772
	1					0					0.812916
	0.965401					0.125187					0.767208
	1					0					0.768136
	0.994099					0.052389					0.704992
	0.930714					0.0843					0.68135
	0.932422					0.145706					0.640397
	0.937089					0.063616					0.763103
	0.995907					0.05714					0.741136
	0.997866					0.032921					0.795226
	0.678389					0.170926					0.768877
	0.997771					0.0336					0.701418
	0.977344					0.054426					0.758651
	0.989874					0.082051					0.577278
	0.854775					0.129976					0.737999
	0.764087					0.158858					0.777692
	0.793995					0.143292					0.724857
	0.998652					0.026541					0.710558
	1					0					0.789669
	-0.27158					0.22923					0.737139
	0.684312					0.160442					0.768584
	0.858288					0.225949					0.757286
	0.709513					0.168189					0.716112
	0.915986					0.180594					0.687251
	0.384577					0.250681					0.6887
	0.715138					0.18773					0.803068
	0.999995					0.000715					0.762847
	0.558932					0.141541					0.805125
	0.761569					0.111448					0.720475
	0.591551					0.185752					0.79909
	0.990541					0.101858					0.851918
	0.997182					0.037449					0.841448
	0.93922					0.143726					0.830855
	0.98864					0.077279					0.80588
	0.56112					0.202369					0.581175
	0.896885					0.111382					0.755658
	1					2.57e-19					0.820731
	0.987287					0.048992					0.789075
	1					0					0.741512
	0.986567					0.086797					0.84933
	0.999266					0.029828					0.731098
	0.425607					0.159847					0.809132
	0.893538					0.082888					0.789859
	0.992408					0.073246					0.77881
	0.565819					0.190082					0.757133
	0.94461					0.086866					0.725796
	0.808175					0.098646					0.757477
	0.899883					0.102025					0.772549
	0.990886					0.078952					0.718937
	0.674361					0.134655					0.732251
	0.364976					0.234387					0.71079
	0.81948					0.132648					0.746708
	0.432694					0.225074					0.763484
	0.795824					0.260599					0.618305
	0.947033					0.067942					0.792621
	0.994799					0.032561					0.747283
	0.968613					0.106715					0.790357
	0.945018					0.082325					0.793857
	0.382595					0.241354					0.713289
	0.529334					0.153467					0.767342
	0.8866					0.104476					0.71532
	0.846394					0.131419					0.698447
	1					0					0.681271
	0.607269					0.286472					0.753516
	0.09287					0.259004					0.790482
	0.570891					0.189107					0.793753
	0.953752					0.15864					0.719488
	0.991396					0.106959					0.766597
	0.817472					0.144652					0.768421
	0.877896					0.133345					0.740001
	0.979121					0.119074					0.759516
	0.826006					0.128811					0.761977
	0.999984					0.003022					0.767389
	0.883921					0.119499					0.776107
	0.953524					0.075034					0.840919
	0.993128					0.060418					0.820325
	0.889254					0.202796					0.784861
	0.981407					0.086098					0.832719
	0.957403					0.151213					0.78754
	0.998323					0.029413					0.806224
	1					0					0.832503
	0.992263					0.075232					0.826996
	0.942354					0.157598					0.78737
	0.96296					0.135989					0.736769
	0.998593					0.027089					0.79287
	0.904645					0.163978					0.752388
	0.993782					0.038478					0.71819
	0.955223					0.129433					0.578066
	0.999632					0.014259					0.717576
	0.363535					0.166039					0.775839
	0.706564					0.193547					0.764944
	0.97004					0.104733					0.773786
	0.429229					0.316984					0.692403
	0.956828					0.081979					0.773566
	0.937482					0.169733					0.738194
	0.467704					0.316583					0.599887
	0.991879					0.076822					0.709685
	0.953237					0.063115					0.789117
	0.397931					0.210084					0.717915
	0.997434					0.017923					0.776248
	0.975147					0.156421					0.702225
	0.491999					0.145502					0.687062
	0.9525					0.143902					0.727207
	0.937919					0.087208					0.720966
	0.977789					0.137576					0.703987
	0.609985					0.187505					0.755992
	0.813452					0.147804					0.714682
	-0.08399					0.414969					0.597039
	0.138139					0.284834					0.77175
	0.754309					0.148319					0.74914
	0.511858					0.18089					0.73864
	0.979038					0.090501					0.776806
	0.863753					0.091795					0.747474
	0.985694					0.038699					0.803736
	0.992874					0.106761					0.815824
	0.998557					0.027407					0.772774
	0.986065					0.05814					0.758782
	0.071775					0.431895					0.824287
	0.204773					0.237278					0.763642
	0.985307					0.045403					0.773744
	0.997693					0.043139					0.801002
	0.983747					0.044926					0.78711
	0.989355					0.036286					0.836383
	0.974057					0.038016					0.736772
	0.242985					0.244576					0.713652
	0.672886					0.12517					0.766439
	1					0					0.7695
	0.297637					0.230332					0.782686
	0.752192					0.168637					0.758062
	0.573825					0.200966					0.692591
	0.028461					0.247752					0.747256
	0.960356					0.13896					0.773163
	0.996396					0.053045					0.686674
	1					0					0.828465
	0.960526					0.070478					0.659856
	0.935932					0.085956					0.729913
	0.555822					0.151425					0.72837
	0.936356					0.086632					0.770372
	0.744272					0.25055					0.67936
	0.941519					0.082957					0.76834
	0.921793					0.134675					0.788699
	0.903492					0.070834					0.782457
	0.563929					0.173971					0.758126
	0.815868					0.14915					0.732965
	0.71294					0.123703					0.811293
	0.966112					0.118933					0.754548
	0.999833					0.009702					0.761187
	1					3.1e-134					0.648236
	0.888685					0.10429					0.798655
	0.933979					0.164864					0.757395
	0.964029					0.067135					0.772506
	0.922609					0.107043					0.745524
	0.377507					0.217041					0.70737
	0.955061					0.067379					0.758977
	0.845122					0.142876					0.716844
	0.827366					0.136632					0.730681
	0.990718					0.033109					0.828971
	1					0					0.763233
	0.986918					0.039596					0.824984
	0.994154					0.06543					0.663308
	0.980827					0.090634					0.838894
	0.995033					0.048492					0.838012
	0.989108					0.068594					0.81708
	0.993951					0.064276					0.817016
	0.962443					0.044823					0.798855
	0.914783					0.103583					0.807531
	1					1.74e-30					0.753798
	0.999403					0.008665					0.699141
	0.634501					0.143168					0.785944
	0.778714					0.146291					0.76452
	0.855802					0.144224					0.739577
	0.909773					0.101157					0.713339
	0.992782					0.033969					0.677895
	1					5.92e-57					0.799831
	0.969533					0.060607					0.780042
	0.85414					0.209252					0.654679
	0.989505					0.082479					0.789545
	0.933631					0.143058					0.61403
	0.99487					0.063409					0.731478
	1					0					0.839879
	0.956629					0.13622					0.741249
	0.984119					0.080583					0.74826
	-0.00627					0.320449					0.797083
	0.176748					0.281598					0.753465
	-0.35394					0.265714					0.750152
	0.601569					0.147665					0.712716
	0.989855					0.079369					0.755179
	0.087656					0.218858					0.785339
	0.964443					0.127298					0.700565
	0.993775					0.03062					0.761493
	0.995566					0.038473					0.784496
	0.984158					0.050617					0.611161
	0.682103					0.258951					0.619243
	0.769613					0.1446					0.681616
	0.981253					0.044363					0.737618
	0.997732					0.018183					0.816259
	0.995016					0.062639					0.828456
	0.999176					0.021014					0.803683
	0.99691					0.043103					0.805029
	0.952228					0.138572					0.802193
	0.99941					0.023676					0.836802
	0.858003					0.18997					0.634097
	0.986538					0.079773					0.763855
	0.674526					0.152168					0.768198
	0.914655					0.164888					0.788138
	0.923908					0.100797					0.713002
	0.824362					0.137473					0.802322
	0.167097					0.372065					0.755646
	0.726971					0.17236					0.74804
	0.245224					0.159464					0.737268
	0.999117					0.021712					0.791499
	0.704555					0.249125					0.748761
	0.90838					0.109947					0.837622
	0.997984					0.042115					0.788798
	0.562659					0.200858					0.763772
	0.990258					0.134125					0.661322
	0.990646					0.024853					0.765191
	0.964084					0.138778					0.736112
	0.993356					0.060163					0.747974
	0.748806					0.171248					0.714141
	0.448169					0.180161					0.73257
	0.505468					0.195478					0.679123
	0.903727					0.169027					0.533368
	0.716395					0.102842					0.736273
	0.749727					0.152599					0.775199
	0.964984					0.067761					0.738878
	0.815129					0.093111					0.78964
	0.809998					0.142623					0.72625
	0.701251					0.173635					0.777913
	0.419395					0.323209					0.74032
	0.963686					0.082251					0.765532
	0.994814					0.030965					0.769255
	-0.21834					0.165229					0.746399
	0.559795					0.144387					0.772806
	0.511302					0.180375					0.770479
	0.953951					0.124238					0.766612
	0.91					0.095242					0.77386
	0.666995					0.168556					0.745029
	0.980516					0.069307					0.831936
	0.99695					0.044976					0.829211
	0.999148					0.021354					0.791326
	0.508726					0.305563					0.661688
	0.996931					0.038951					0.848918
	0.715586					0.12791					0.769053
	0.983476					0.097033					0.809154
	0.95804					0.121031					0.797521
	1					7.33e-65					0.797933
	0.556119					0.292658					0.708181
	0.994309					0.05155					0.776835
	0.924269					0.111557					0.776981
	0.747307					0.110575					0.739819
	0.824095					0.132433					0.74197
	0.687595					0.254486					0.752448
	0.924315					0.110088					0.787236
	1					8e-18					0.73536
	0.959406					0.069859					0.729228
	0.638376					0.187066					0.773878
	0.895932					0.180144					0.758999
	0.999512					0.016338					0.74024
	0.891301					0.198308					0.734601
	0.940052					0.069682					0.786245
	0.804768					0.233471					0.745423
	0.957438					0.070327					0.719503
	0.674488					0.149722					0.77711
	0.967441					0.150823					0.750292
	0.958666					0.064341					0.756659
	0.978388					0.051955					0.809119
	0.809606					0.144771					0.802984
	0.978156					0.112739					0.761323
	0.991312					0.077907					0.670612
	0.698961					0.17444					0.703885
	0.9679					0.129687					0.70113
	0.904285					0.075193					0.790722
	0.876531					0.117817					0.774939
	0.953871					0.137997					0.721148
	0.976858					0.114836					0.858905
	0.997911					0.03797					0.860664
	0.992391					0.092564					0.783187
	0.637713					0.183102					0.732595
	0.995372					0.024275					0.795546
	0.999974					0.00391					0.857167
	0.987605					0.079917					0.819173
	0.99039					0.073882					0.78797
	0.919425					0.085421					0.793353
	0.31934					0.236083					0.746222
	0.988842					0.096956					0.721365
	0.996077					0.053202					0.770371
	0.886674					0.112549					0.780193
	0.959476					0.118153					0.680077
	0.880195					0.176777					0.672826
	0.546915					0.161794					0.737475
	0.900482					0.197753					0.770018
	0.984173					0.092325					0.810155
	0.983641					0.107731					0.74641
	0.991498					0.069566					0.652261
	0.685888					0.178239					0.76675
	0.542503					0.19392					0.837453
	0.942931					0.079767					0.744683
	0.897307					0.076862					0.739704
	0.98986					0.081349					0.765478
	1					0					0.671062
	0.994371					0.065693					0.756987
	0.853938					0.136581					0.800193
	0.762042					0.230834					0.770423
	0.836838					0.214526					0.742959
	0.520303					0.116783					0.793198
	0.974096					0.120144					0.762704
	0.74855					0.120988					0.776737
	0.962727					0.138211					0.800025
	0.802486					0.232495					0.725016
	0.737067					0.165186					0.747251
	0.294904					0.133499					0.754201
	0.871239					0.120349					0.800225
	0.691501					0.163191					0.676847
	0.999965					0.004511					0.850053
	0.971472					0.070507					0.802987
	0.992943					0.088604					0.842561
	0.973811					0.11288					0.766175
	0.991771					0.069889					0.84738
	0.958419					0.070884					0.771051
	0.291978					0.358997					0.815798
	0.973285					0.087956					0.808299
	0.983764					0.081338					0.792414
	1					0					0.810055
	1					0					0.855678
	0.603142					0.228861					0.746408
	0.933005					0.092039					0.753688
	0.72437					0.125556					0.786052
	0.602937					0.19814					0.743682
	0.985991					0.042469					0.712865
	0.986106					0.065395					0.754144
	0.016236					0.236441					0.703978
	0.994502					0.062348					0.673195
	0.908123					0.121512					0.807479
	0.546745					0.19041					0.715287
	0.794866					0.125123					0.802228
	0.998447					0.032315					0.721189
	0.994111					0.052341					0.714748
	0.756716					0.147756					0.779058
	0.999147					0.010968					0.744396
	1					0					0.783295
	0.971112					0.061954					0.759011
	0.999658					0.008586					0.735877
	0.915677					0.169304					0.802985
	0.955165					0.148542					0.741904
	0.888144					0.105055					0.722958
	0.452226					0.219666					0.687233
	0.923834					0.112752					0.758001
	0.862072					0.084471					0.781061
	0.742153					0.201603					0.767766
	0.957558					0.091187					0.801324
	0.853997					0.193051					0.757495
	0.968686					0.154799					0.704601
	0.795343					0.217249					0.746753
	0.773302					0.237917					0.72367
	0.99636					0.050557					0.70158
	1					2.01e-33					0.744498
	0.959596					0.082452					0.81723
	1					0					0.787656
	1					0					0.818781
	0.983114					0.082693					0.729191
	1					5e-103					0.776258
	0.985954					0.092447					0.867804
	0.748678					0.254384					0.80797
	0.836553					0.147935					0.772171
	0.999137					0.021474					0.822745
	0.774365					0.143144					0.797033
	0.997881					0.032815					0.780973
	0.225752					0.352537					0.572704
	0.665996					0.182657					0.759282
	0.988397					0.116652					0.748934
	0.961845					0.09639					0.742114
	0.913423					0.169574					0.709476
	0.999067					0.02229					0.612773
	0.996907					0.021981					0.675118
	0.99773					0.033881					0.815363
	0.849763					0.212082					0.687903
	0.999356					0.008113					0.712365
	0.999807					0.010415					0.841344
	0.997094					0.050788					0.709613
	0.9657					0.06538					0.798159
	0.99664					0.030622					0.74638
	0.950363					0.106501					0.762909
	0.851698					0.13475					0.77417
	0.999927					0.00644					0.700619
	0.825647					0.133381					0.768718
	0.404814					0.266822					0.706387
	0.783311					0.18181					0.766751
	0.881949					0.106558					0.695335
	0.970043					0.047053					0.706375
	0.903904					0.121351					0.787381
	0.953602					0.088057					0.789781
	0.328697					0.177498					0.750416
	1					8.14e-17					0.660412
	0.509663					0.30218					0.768298
	0.742772					0.23646					0.396404
	0.557847					0.201709					0.720677
	0.914777					0.073576					0.7743
	0.99293					0.037403					0.689537
	0.99987					0.008573					0.760952
	0.999227					0.026935					0.774894
	1					1.82e-31					0.733339
	0.983236					0.082442					0.820119
	1					0					0.850042
	0.847043					0.195225					0.623494
	0.523607					0.30137					0.811566
	0.895251					0.130983					0.721058
	1					8.62e-52					0.81759
	0.981957					0.105076					0.808779
	0.915387					0.14141					0.782805
	1					0					0.786547
	0.967549					0.06143					0.729853
	0.904253					0.106661					0.767377
	0.084004					0.421861					0.660928
	0.121783					0.278431					0.767494
	0.995004					0.04862					0.735727
	0.970932					0.069333					0.760677
	0.959919					0.065952					0.743877
	1					0					0.807931
	0.965153					0.097436					0.724753
	0.425621					0.150382					0.776402
	0.999337					0.018941					0.772972
	0.984025					0.080784					0.828327
	0.980826					0.119055					0.675504
	0.727267					0.116188					0.738196
	0.618862					0.236044					0.637037
	0.952597					0.071706					0.787881
	0.996687					0.045505					0.66704
	-0.27156					0.340158					0.669304
	0.960176					0.046928					0.798096
	0.855036					0.095399					0.792298
	0.369472					0.212233					0.770105
	0.549889					0.189707					0.75539
	0.743432					0.248592					0.688981
	0.936925					0.168997					0.795786
	0.523249					0.153894					0.760888
	0.040578					0.267565					0.702435
	0.723451					0.249866					0.708246
	0.991534					0.073633					0.757958
	0.953461					0.084703					0.723804
	0.87685					0.109682					0.795042
	0.998652					0.026543					0.795682
	0.997528					0.059032					0.854908
	1					0					0.831255
	1					0					0.826071
	0.941264					0.151258					0.721727
	0.998948					0.032031					0.780851
	0.974272					0.112762					0.665896
	0.897474					0.111008					0.774856
	0.999143					0.013382					0.813823
	0.99831					0.059861					0.808753
	1					0					0.674181
	0.934806					0.161402					0.748272
	0.927254					0.085159					0.756035
	0.37173					0.19162					0.756026
	0.97624					0.116388					0.720275
	0.414747					0.182652					0.744255
	0.873361					0.111531					0.753144
	0.964311					0.073546					0.799283
	0.777219					0.144829					0.639605
	1					0					0.845012
	0.999621					0.006222					0.760757
	0.970376					0.104257					0.820485
	0.987523					0.104674					0.816238
	0.925762					0.104809					0.8182
	0.517259					0.174677					0.775906
	0.402296					0.127211					0.775222
	0.764052					0.08031					0.771848
	0.426119					0.141823					0.78623
	0.899442					0.172123					0.743703
	0.803574					0.136798					0.74618
	0.898298					0.088883					0.759484
	0.914072					0.072253					0.755335
	0.976403					0.053098					0.749882
	0.990177					0.065589					0.790645
	0.98741					0.080613					0.743444
	0.940218					0.165273					0.596922
	0.848389					0.137283					0.770696
	0.438405					0.22978					0.719764
	0.870751					0.123732					0.674382
	1					2e-79					0.795207
	1					1.34e-38					0.725561
	0.990328					0.079045					0.794804
	0.978206					0.09197					0.83833
	0.994227					0.035154					0.772738
	0.995994					0.043995					0.823656
	0.966744					0.113647					0.798899
	0.986261					0.101842					0.724401
	0.988841					0.069316					0.767839
	0.986493					0.11374					0.759892
	0.671284					0.148642					0.733832
	0.797763					0.161456					0.727677
	0.691974					0.177226					0.789735
	0.206001					0.273175					0.733253
	0.28353					0.2597					0.725255
	0.88317					0.087018					0.781105
	0.948997					0.129283					0.86255
	1					0					0.736926
	0.581337					0.183827					0.774361
	0.578502					0.18612					0.786423
	0.92388					0.063383					0.700261
	0.988819					0.069374					0.804714
	0.984825					0.079049					0.80429
	0.824745					0.129582					0.783448
	0.99998					0.00165					0.789967
	0.578715					0.153474					0.756713
	0.99811					0.031109					0.739858
	0.98314					0.100944					0.760453
	0.939361					0.066353					0.798842
	0.988163					0.0711					0.639761
	0.990161					0.084883					0.790512
	0.991187					0.053226					0.808162
	0.996677					0.01984					0.732153
	0.084875					0.266494					0.775063
	0.984411					0.060728					0.782161
	0.813127					0.159218					0.739464
	0.994277					0.025068					0.784218
	0.836086					0.137426					0.745076
	0.990818					0.047375					0.791274
	0.967295					0.102055					0.765562
	0.985292					0.031954					0.762807
	0.90735					0.196685					0.747573
	0.900921					0.128219					0.77582
	0.928763					0.099299					0.823917
	0.987396					0.07304					0.787694
	0.991694					0.077263					0.802953
	0.851814					0.129141					0.774529
	0.99944					0.018795					0.819022
	0.990214					0.072194					0.831083
	0.979645					0.112582					0.799383
	0.953422					0.073417					0.745068
	0.983221					0.080706					0.801544
	0.998425					0.028561					0.804983
	0.795771					0.100633					0.787632
	0.850275					0.127446					0.747362
	0.990358					0.043233					0.747886
	0.990536					0.064536					0.753697
	0.792081					0.140573					0.635327
	0.735172					0.150164					0.771946
	0.999761					0.015581					0.739966
	0.863902					0.113766					0.744129
	0.966338					0.077644					0.826776
	0.992536					0.114553					0.747785
	0.88014					0.109944					0.802744
	1					0					0.779236
	0.948934					0.092851					0.688518
	0.999897					0.011204					0.793796
	0.9865					0.086435					0.786496
	0.716631					0.153533					0.756265
	0.988653					0.085875					0.669592
	0.64259					0.186063					0.649811
	0.894517					0.10731					0.749585
	-0.0341					0.43819					0.736985
	0.998856					0.024557					0.719159
	0.972846					0.052349					0.748089
	0.850143					0.144409					0.756525
	0.999592					0.015367					0.727119
	0.674269					0.19165					0.754804
	0.574737					0.151468					0.752958
	0.994487					0.06275					0.668565
	0.936843					0.168395					0.634773
	0.884631					0.12636					0.747923
	0.515322					0.164962					0.664471
	0.979948					0.1034					0.732261
	0.396882					0.18601					0.70847
	0.947217					0.098534					0.754208
	0.996691					0.040318					0.72199
	1					4.23e-21					0.795108
	0.99973					0.01227					0.787149
	0.791993					0.122558					0.780151
	0.999902					0.007457					0.797098
	1					0					0.759724
	0.997951					0.032309					0.822158
	0.951276					0.115134					0.74715
	0.955873					0.103862					0.800292
	0.91139					0.101737					0.734878
	0.997143					0.037688					0.70258
	0.994513					0.062016					0.675131
	0.997692					0.035163					0.758637
	0.989322					0.040141					0.750688
	0.977462					0.052237					0.700262
	0.965293					0.069328					0.688047
	0.911526					0.099898					0.719161
	0.996192					0.060558					0.785029
	0.828712					0.102901					0.792728
	0.949468					0.073178					0.745039
	0.620794					0.157741					0.726571
	0.886934					0.111481					0.69168
	0.900913					0.166338					0.806346
	0.955712					0.07734					0.706298
	0.933816					0.190803					0.731121
	1					1.07e-137					0.785963
	0.995329					0.044422					0.782843
	0.687925					0.172568					0.713888
	0.993559					0.060304					0.722453
	-0.2522					0.465557					0.673953
	0.95935					0.171791					0.845336
	0.966808					0.059693					0.802515
	0.811038					0.139133					0.755485
	0.657455					0.26608					0.767577
	0.748022					0.161174					0.739578
	0.828414					0.136616					0.800663
	0.514258					0.114962					0.795034
	0.86145					0.084022					0.780801
	0.783984					0.221619					0.735761
	0.856136					0.110486					0.734208
	0.970566					0.06087					0.71895
	0.969481					0.073319					0.674356
	0.99328					0.041972					0.761895
	0.948913					0.072029					0.754064
	0.998539					0.02757					0.81013
	0.998065					0.031456					0.76672
	0.744873					0.235736					0.689747
	0.996386					0.041977					0.777715
	0.996618					0.044431					0.730922
	0.999393					0.020908					0.723535
	0.999285					0.019635					0.803057
	0.918642					0.066556					0.704015
	0.998413					0.053284					0.746226
	0.516607					0.153578					0.638764
	0.01005					0.273928					0.775906
	0.99327					0.055549					0.791128
	1					8.59e-38					0.77818
	0.248394					0.196711					0.740445
	0.931349					0.15934					0.744613
	0.909766					0.117933					0.705096
	0.491058					0.202095					0.695821
	0.837721					0.124266					0.716378
	0.944593					0.133492					0.589953
	0.988202					0.071					0.749749
	0.9874					0.089454					0.78623
	0.986318					0.052974					0.761926
	0.871059					0.135366					0.698606
	0.921386					0.152536					0.876773
	0.882841					0.123365					0.82895
	0.956542					0.143613					0.847999
	0.985158					0.053117					0.755808
	0.932517					0.084601					0.778927
	0.558332					0.167692					0.74746
	0.705102					0.177419					0.777094
	1					0					0.829671
	0.967741					0.117408					0.773709
	0.437423					0.204014					0.722642
	0.996025					0.047029					0.729487
	0.974603					0.112228					0.794637
	0.887623					0.117344					0.700691
	0.976334					0.115523					0.675216
	0.977193					0.104137					0.675531
	0.839481					0.099006					0.759465
	0.983691					0.045901					0.733133
	0.999939					0.006301					0.771357
	1					3.44e-18					0.831168
	0.987251					0.08202					0.809984
	0.999627					0.014341					0.831056
	0.996825					0.051221					0.818395
	0.994923					0.048973					0.776431
	0.993417					0.088599					0.655681
	0.999002					0.010906					0.820656
	0.987294					0.081762					0.842228
	0.858192					0.088054					0.69319
	1					1.08e-79					0.747323
	0.638796					0.129492					0.741447
	0.002129					0.244069					0.761081
	0.998611					0.032167					0.727851
	0.993665					0.035249					0.762144
	0.998838					0.010897					0.775146
	0.991847					0.060458					0.725428
	0.993657					0.085963					0.778755
	0.996886					0.039214					0.704485
	0.999619					0.014497					0.783447
	0.996175					0.053137					0.707266
	0.987529					0.058974					0.791592
	0.567933					0.220132					0.73885
	0.999716					0.00538					0.757564
	0.988164					0.035064					0.803295
	0.600974					0.140211					0.809386
	0.983494					0.097755					0.773447
	0.63903					0.175694					0.736936
	0.824161					0.167076					0.733221
	0.990475					0.097233					0.752479
	0.887					0.177686					0.657441
	0.242845					0.223406					0.707021
	0.932214					0.086334					0.787229
	0.882389					0.106314					0.711349
	0.155179					0.264961					0.777403
	0.604133					0.193998					0.731942
	0.698394					0.177298					0.716659
	0.607331					0.141003					0.751347
	0.999121					0.021671					0.657411
	0.216463					0.280649					0.714764
	0.83996					0.132704					0.707625
	0.893853					0.104937					0.76247
	0.880705					0.178174					0.801243
	0.982948					0.09424					0.805319
	1					0					0.837553
	0.976938					0.051925					0.79311
	0.944259					0.133802					0.799135
	0.998228					0.015202					0.798045
	0.99924					0.020215					0.809464
	0.702343					0.140197					0.697233
	0.987694					0.077511					0.832556
	1					4.17e-103					0.832046
	0.966762					0.059738					0.701832
	0.833158					0.154896					0.729985
	0.81524					0.152215					0.700009
	0.928697					0.093414					0.785845
	0.468321					0.159355					0.781761
	0.420728					0.205577					0.715675
	0.937384					0.10855					0.786878
	0.949446					0.05339					0.767146
	0.860245					0.130331					0.757133
	0.930442					0.10109					0.767121
	0.877164					0.072942					0.785245
	1					0					0.739455
	0.933046					0.090998					0.704464
	0.82639					0.14999					0.752534
	0.974661					0.103273					0.742299
	0.99287					0.02992					0.76028
	0.999126					0.009712					0.818911
	0.801976					0.14642					0.736781
	0.570364					0.223731					0.788156
	0.996011					0.029171					0.812212
	0.999983					0.003118					0.739502
	0.938014					0.084177					0.765195
	0.882571					0.106336					0.774095
	0.687667					0.197552					0.807472
	0.99903					0.020285					0.779754
	0.998835					0.039938					0.778432
	0.945216					0.085455					0.790042
	0.116818					0.208918					0.771297
	0.991626					0.070144					0.690608
	0.999438					0.017491					0.765561
	0.988413					0.08845					0.760275
	0.952643					0.073871					0.710883
	1					0					0.834179
	0.979826					0.089075					0.828577
	0.988821					0.074713					0.849502
	0.972193					0.05296					0.815949
	0.999138					0.021465					0.809444
	0.952125					0.130706					0.819267
	0.984925					0.099289					0.776492
	0.956382					0.085273					0.807096
	1					2.22e-162					0.796529
	0.895614					0.111852					0.669672
	0.987302					0.091758					0.704634
	0.953401					0.096426					0.764961
	0.989785					0.072522					0.792873
	0.998607					0.034887					0.792275
	0.918722					0.068023					0.713825
	0.971894					0.119469					0.714251
	0.809147					0.151559					0.744601
	0.978143					0.106276					0.714683
	0.991216					0.084724					0.765916
	0.974392					0.047321					0.778991
	0.979149					0.108975					0.822048
	0.999851					0.009172					0.783096
	0.999315					0.024857					0.747868
	0.991408					0.078259					0.764573
	0.999998					0.000537					0.809468
	0.614296					0.203638					0.69997
	0.996918					0.039026					0.724231
	0.192145					0.393112					0.629806
	0.641762					0.110781					0.806486
	0.951874					0.088891					0.730057
	0.910949					0.124568					0.758115
	0.984648					0.039545					0.750801
	0.996061					0.076779					0.66328
	0.966387					0.120783					0.726362
	0.99435					0.065269					0.782115
	0.937228					0.084685					0.741372
	0.937655					0.175375					0.779177
	0.738822					0.237812					0.711478
	0.906695					0.057553					0.793355
	0.888403					0.096442					0.743345
	0.810371					0.124174					0.79763
	0.796988					0.150808					0.725674
	0.875264					0.09391					0.753053
	0.9995					0.016524					0.828523
	0.99896					0.023474					0.816873
	1					0					0.782831
	0.996743					0.04003					0.846144
	0.944201					0.133856					0.770802
	0.997546					0.035472					0.853915
	0.858339					0.155953					0.789182
	0.878026					0.106824					0.777745
	0.994785					0.049568					0.786971
	1					0					0.801738
	0.983839					0.081181					0.737881
	0.936471					0.08384					0.77718
	0.982277					0.084389					0.8374
	0.643583					0.201513					0.787739
	0.660741					0.264913					0.7247
	0.910642					0.071434					0.803198
	0.982027					0.08532					0.732428
	0.80329					0.074131					0.763632
	0.992933					0.048597					0.788645
	0.999425					0.020925					0.731277
	0.894001					0.108063					0.748066

## Sheet: Fig.2d-e
# STARmap (-log10 P value)									# STARmap (co-expression percent)									# seqFISH-ob (-log10 P value)									# seqFISH-ob (co-expression percent)									# seqFISH-svz (-log10 P value)									# seqFISH-svz (co-expression percent)
SpaTalk	Giotto	SpaOTsc	NicheNet	CytoTalk	CellCall	CellPhoneDB	CellChat		SpaTalk	Giotto	SpaOTsc	NicheNet	CytoTalk	CellCall	CellPhoneDB	CellChat		SpaTalk	Giotto	SpaOTsc	NicheNet	CytoTalk	CellCall	CellPhoneDB	CellChat		SpaTalk	Giotto	SpaOTsc	NicheNet	CytoTalk	CellCall	CellPhoneDB	CellChat		SpaTalk	Giotto	SpaOTsc	NicheNet	CytoTalk	CellCall	CellPhoneDB	CellChat		SpaTalk	Giotto	SpaOTsc	NicheNet	CytoTalk
40	2.07698	40	1.23134	5.7024	5.7024	12.3742	40		0.541353	0.0322581	0.270833	0.076923	0.115385	0.115385	0.173913	0.398496		1.64228	4.10376	2.41981	0.273374	10	0.920975	10	3.99868		0.03125	0.068966	0.333333	0.532876	1.06e-24	0.119957	0.115385	0.5		5.49252	0.071992	10	0.107223	3.74588	0.003717	0.779422	10		0.173913	0.1875	0.5	0.781227	0.00018
40	6.64518	5.48755	5.7024	1.21767	1.21767	0.019049	40		0.473684	0.0967742	0.111111	0.115385	0.076923	0.0769231	0.08	0.392		0.839959	0.643988	2.69148	8.08e-12	0.067153	0.011508	5.92468	10		0.0625	0.214286	0.333333	1	0.856736	0.973851	0.142857	0.12963		9.1432	0.237409	3.20638	0.131383	10	0.423496	10	9.11422e-06		0.326087	0.070423	1	0.738953	4.32e-21
40	9.8508	6.3826	4.00052	40	40	0.30987	40		0.088	0.16129	0.222222	0.192308	0.398496	0.398496	0.285714	0.423077		0.157055	0.467346	8.23833	0.00266	0.096151	0.012131	7.52553	10		0.0625	0	0.75	0.993894	0.801399	0.972453	0.055556	0.21875		0.519321	0.010427	3.19363	0.323236	5.99536	2.49554	0.038377	10		0.173913	0.021739	1	0.475077	1.01e-06
40	40	40	1.46e-05	40	40	1.59751	23.393		0.166667	0.15	0.424242	0	0.424242	0.424242	0.666667	0.304348		5.06056	0.810882	1.55334	0.005077	10	0.02372	2.32162	2.6738		0.09375	0.1	0.428571	0.988377	6.44e-12	0.946847	0	0.03125		1.5605	0.000257	5.72118	0.014722	0	10	0.318348	10		0.195652	0	0.428571	0.966669	1
31.359	40	40	15.0681	40	40	1.79985	4.09378		0.652174	0.355556	0.261905	0.115385	0.128571	0.128571	0.076923	0.296296		1.64294	9.30435	2.5206	1.79e-10	8.66479	3.36283	8.57413	8.58086		0.09375	0.04918	0.333333	1	2.16e-09	0.000434	0.013333	0.0277778		3.36085	0.108755	1.22638	0.003505	2.23207	10	0.308996	3.97794		0.23913	0.066667	0.5	0.991963	0.00586
21.1706		40	3.78107	12.4591	12.4591	2.76931	40		0.625		0.102041	0	0.071429	0.0714286	0.25	0.390244		0.516491	10	1.72407	0.000606	5.63474	1.65277	10	0		0.0625	0.04918	0.5	0.998605	2.32e-06	0.022245	0.030075	0		10	0.138121	3.19835	0.00236	6.47473	8.58132	7.22437	1.15698		0.195652	0.066667	1	0.994582	3.35e-07
2.02445		40	40	40	40	2.38004	40		0.285714		0.130435	0.398496	0.357143	0.357143	0.25	0.527778		4.02556	0.058856	2.55535	5.62216	3.97373	10	0.518559	8.52732		0.0625	0.001859	0.333333	2.39e-06	0.000106	1.34e-11	0	0.125		1.83039	5.08396	2.46265	9.44304	4.4483	0.039214	0.318394	10		0.347826	0.4	0.333333	3.61e-10	3.56e-05
7.03335		40	40	2.85065	2.85065		7.8138		0.230769		0.211538	0.360902	0.333333	0.333333		0.88		3.27363	0.007762	5.8767	1.35718	5.80092	10	0.4333	0		0.15625	0	0.5	0.043936	1.58e-06	9.54e-12	1	0		4.23495	0.921848	0.893954	7.88072	0.001698	4.4147	0.615546	10		0.23913	0.090909	0.285714	1.32e-08	0.996098
40		2.50532	40	6.12132	6.12132		40		0.780488		0.25	0.097744	0.5	0.5		0.573529		1.26798	4.65285	3.08726	1.19e-05	6.83866	8.12226	0.357951	4.57364		0.166667	0.001859	0.666667	0.999973	1.45e-07	7.55e-09	0	0.09375		0.547908	7.38481	10	9.74037	9.86004	0.003625	1.30306	10		0.282609	0.185185	0.285714	1.82e-10	1.38e-10
40		9.66048	40	40	40		0		0.512195		0.153846	0.057143	0.272727	0.272727		0		0.340033	1.07566	1.75362	1.57425	0.350938	10	0.785626	0		0.166667	0	0.5	0.026653	0.44572	6.44e-12	0	0		10	1.78522	0.353442	2.33195	0.074242	0.074125	0.176721	10		0.391304	0.272727	0.576923	0.004656	0.842865
40		3.46664	40	20.2547	20.2547		40		0.3125		0.333333	0.1	0.142857	0.142857		0.454545		0.464338	0.000336	5.8925	5.0643	0.020327	10		0		0.166667	0	1	8.62e-06	0.954275	1.95e-11		0		10	0.88095	0.85969	5.96253	1.24069	6.46709	5.8376	10		0.173913	0.066667	0.5	1.09e-06	0.057453
40		40	40	40	40		40		0.188679		0.230769	0.371429	0.193548	0.193548		0.8		0.453711	4.69648	10	3.74363	10	5.10116		10		0.166667	0	0.388889	0.00018	1.11e-24	7.92e-06		0.0634921		10	0.732413	3.16917	6.20517	0.000113	0.00531	0.530916	0.00234891		0.173913	0.2	1	6.23e-07	0.999739
40		0.024718	30.851	6.99906	6.99906		11.3536		0.216981		0	0	0.111111	0.111111		0.142857		1.22859	0.06685	10	3.27363	3.18306	3.74551		10		0.166667	0.013011	0.346667	0.000533	0.000656	0.00018		0.166667		2.3725	5.66776	0.5671	6.94717	10	0.7823	1.25397	10		0.108696	0.089286	0.5	1.13e-07	8.8e-15
36.0584		32.6791	23.5737	8.14337	8.14337		3.20294		0.119048		0.066667	0.014286	0.037037	0.037037		0.464286		4.7824	10	3.45289	0.516491	0.955019	2.81704		0		0.333333	0.001859	0.25	0.304445	0.110913	0.001524		0		10	6.46155	10	0.000946	4.27443	1.4811	0.062236	0.311774		0.23913	0.107143	0.714286	0.997823	5.32e-05
24.4522		3.4839	40	29.908	29.908		2.5247		0.444444		0.071429	0.114286	0.037037	0.037037		0.4		0.248482	3.6791	9.84068	2.06188	0.465213	3.32409		0.0544898		0.166667	0.005576	0.269231	0.008672	0.3426	0.000474		0.0357143		6.71316	9.63657	10	2.49554	5.91689	0.010739	2.75657	7.44433		0.565217	0.303797	0.307692	0.003195	1.21e-06
		40	2.84752	40	40		8.67386				0.166667	0.333333	0.104	0.104		0.285714		1.3274	0.251433	2.19269	0.614271	0.810882	4.31842		0.172798		0.166667	0.001859	0.142857	0.243069	0.154567	4.8e-05		0.0384615		8.51436	7.87499	6.85289	0.003717	10	1.90928	2.6211	2.37974		0.521739	0.384615	0.310345	0.991477	1.77e-14
		40	2.80057	40	40		6.62391				0.138462	0.333333	0.102041	0.102041		0.142857		0.426347	2.59791	10	0.01103	2.22252	4.24576		0.257781		0.166667	0.001859	0.357143	0.974921	0.005991	5.68e-05		0.307692		7.74427	5.05301	0.858545	0.423496	0.218575	0.212178	9.96078	5.57026		0.195652	0.230769	0.25	0.377142	0.60454
		3.63737	2.78988	40	40		6.3236				0.666667	0.333333	0.138462	0.138462		0.5		3.81043	6.7e-06	5.60084	0.51167	1.6881	9.70124		0		0.0625	0.009294	0.142857	0.307844	0.020507	1.99e-10		0		10	9.19418	0.964789	4.45162	0.605226	6.17738	2.1879	1.39928		0.76087	0.384615	0.5	3.53e-05	0.248184
		0.01181	40	4.2391	4.2391		40				0	0.111111	0.166667	0.166667		0.166667		7.71546	3.77989	10	0.13242	3.0992	4.02711		0		0.0625	0.003717	0.142857	0.737192	0.000796	9.39e-05		0		10	9.58648	9.09011	0.30667	7.85926	10	4.68732	10		0.391304	0.384615	0.2	0.493549	1.38e-08
		40	40	2.75167	2.75167		5.47872				0.142857	0.044444	0.25	0.25		0.346154		4.66792	0.05434	2.49682	0.181304	5.55731	5.82824		10		0.0625	0.003717	0.333333	0.658713	2.77e-06	1.49e-06		0.236842		2.41531	2.12551	5.80078	0.837638	0.072247	10	0.474868	10		0.173913	0.466667	0.272727	0.145332	0.846746
		40	40	40	40		0				0.111111	0.216667	0.188679	0.188679		0		4.31842	6.33213	2.67421	2.6738	1.5519	1.07935		10		0.0625	0.003717	0.333333	0.002119	0.028061	0.0833		0.231481		10	5.62265	3.15972	1.0324	1.05014	10	0.32791	5.15527		0.195652	0.461538	1	0.092811	0.089096
		1.7711	40	40	40		40				0.2	0.072222	0.3125	0.3125		0.433962		6.37229	0.001097	1.65724	0.993699	10	3.89737		10		0.0625	0.035714	0.5	0.101462	2.61e-18	0.000127		0.127273		8.75921	5.46102	2.03923	1.10355	0.228068	4.10333	0.745781	3.52442		0.282609	0.0625	0.5	0.078786	0.591469
		0.522821	40	17.4658	17.4658		40				0.090909	0.083333	0.107143	0.107143		0.290323		7.3189	10	6.17	0.051014	10	9.37745		10		0.125	0.014085	0.5	0.889172	7.3e-19	4.19e-10		0.0533333		3.11989	2.21047	0.441341	1.53028	10	6.20517	0.044513	9.76061		0.282609	0.148148	0.25	0.029493	8.79e-14
		8.94835	40	40	40		13.3144				0.333333	0.072222	0.425676	0.425676		0.8		9.07639	1.096	6.0165	2.24844	10	5.4897		10		0.125	0.007042	0.428571	0.005644	1.4e-34	3.24e-06		0.0933333		2.34123	0.015071	2.09292	0.001662	2.16107	6.94717	8.50039	2.07331		0.195652	0.017544	0.5	0.996181	0.006901
		3.15e-06	40	40	40		40				0	0.016667	0.125	0.125		0.473684		8.12226	1.14785	2.47116	0.493634	10	0.025475		10		0.125	0	0.333333	0.320897	5.34e-26	0.94303		0.0727273		9.51019	0.002177	2.0539	0.493106	1.33866	0.211714	8.77106	0.791936		0.152174	0.017544	0.5	0.321288	0.04585
		40	40	3.15e-06	3.15e-06		40				0.111111	0.033333	0	0		0.512195		6.35656	0.002152	10	0.193628	10	0.631148		10		0.0625	0	0.214286	0.640284	9.19e-46	0.233804		0.125		10	0.283064	1.79402	0.000856	2.12305	3.83064	1.82045	3.09593		0.26087	0.012658	0.5	0.99803	0.007533
		0.635204	40	23.393	23.393		40				0.333333	0.311111	0.304348	0.304348		0.5		4.29719	0.397064	0.257781	0.426347	1.20907	0.637327		10		0.0625	0	0.307692	0.374674	0.061791	0.230501		0.235294		10	1.77214	10	0.987187	4.15004	0.017371	10	2.41381		0.108696	0	0.307692	0.102994	7.08e-05
		1.8639	40	9.05858	9.05858		2.74393				0	0.011111	0.304348	0.304348		0.44		1.92348	3.81727	0.93396	0.050536	10	1.61e-05		4.48993		0.0625	0.026667	0.333333	0.890151	7.51e-17	0.999963		0.0697674		4.63464	0.075123	10	2.10087	0.087724	0.058938	0.028468	5.95278		0.217391	0.024096	0.6	0.007927	0.817101
		12.8019	40	18.6611	18.6611		40				0.5	0.044444	0.217391	0.217391		0.602941		7.66303	8.80373	10	0.393996	4.9211	1.36e-05		10		0.0625	0.026667	0.5	0.403649	1.2e-05	0.999969		0.0909091		6.30856	10	4.11985	1.65939	10	0.004239	0.918653	9.09047		0.217391	0.139535	0.076923	0.021909	9.52e-27
		33.4224	40	40	40		0				0.272727	0.094444	0.390244	0.390244		0		10	2.387	2.48159	1.69548	5.75762	4.47889		10		0.125	0.066667	0.333333	0.020161	1.75e-06	3.32e-05		0.110577		10	2.02264	3.25745	1.5846	2.77002	10	2.91116	0.0945938		0.130435	0.235294	1	0.026026	0.001698
		29.5011	40	40	40		40				0.117647	0.022222	0.527778	0.527778		0.428571		5.23046	10	10	3.36283	6.93389	10		10		0.0625	0.029412	0.352941	0.000434	1.16e-07	1.22e-25		0.106667		2.61416	3.01139	1.89586	10	1.7999	10	2.28e-06	2.36026		0.108696	0.23913	0.5	1.42e-26	0.015853
		3.12931	17.2182	7.8138			7.95356				0.5	0.064516	0.88			0.32		10	0.011055	10	0.02372	1.73001	3.44776		1.81644		0.125	0	0.214286	0.946847	0.01862	0.000357		0.25		2.2751	1.28397	1.66717	2.95179	5.08005	10	0.207813	1.84705		0.195652	0.25	0.5	0.001117	8.32e-06
		1.75877	11.3208	40			1.63982				0.1	0.032258	0.292453			0.25		7.99133	7.0183	2.57245	0.023778	6.18e-05	3.28775		0.628162		0.125	0.060606	0.333333	0.946722	0.999858	0.000516		0.0614035		0.378554	2.30079	2.07836	10	0.352553	1.8807	0.238074	1.15965		0.23913	0.130435	0.5	2.69e-17	0.444066
		40	8.17558	0.228738			0				0.090909	0	0.214286			0		2.80159	9.48e-05	2.63888	0.011508	3.09343	10		5.58652		0.0625	0	0.333333	0.973851	0.000806	2.02e-17		0.321429		2.21115	0.274552	10	0.461938	0.410006	1.52e-10	3.81542	7.91549		0.195652	0	0.428571	0.345193	0.38904
		1.63838	22.878	40			40				0.2	0.064516	0.573529			0.545455		6.07627	2.83822	0.317741	0.012131	2.23648	10		1.82996e-06		0.0625	0.136364	0.333333	0.972453	0.005801	3.96e-11		0.192982		6.23155	5.33001	1.84052	1.39757	0.491189	2.59763	3.35635	7.71431		0.195652	0.136364	0.5	0.040034	0.322709
		2.97264	12.326	6.16882			0				0.5	0.032258	0.0625			0		5.68159	1.69153	10	0.920975	1.33012	10		1.63498		0.125	0.318182	0.285714	0.119957	0.04676	7.77e-18		0.321429		8.49275	7.76e-08	3.21325	9.82944	1.85457	5.39168	4.18267	8.97709		0.26087	0.018182	1	1.48e-10	0.013977
		40	35.7761	6.44669			39.4596				0.122449	0.129032	0.125			0.7		10	0.477855	1.68969	0.001504	1.72251	2.92329		0.11935		0.125	0.055556	0.142857	0.996544	0.018945	0.001193		0.259259		5.46279	5.21036	3.92478	9.96578	0.010922	2.52752	0.488321	0.637706		0.23913	0.139535	0.2	1.08e-10	0.975166
		6.72189	12.8735	0.657197			18.3124				0.043478	0.032258	0			0.333333		10	0.408682	3.24358	0.007077	1.34164	2.12832		0.00217895		0.125	0.055556	0.666667	0.983836	0.045537	0.007442		0.123711		4.37263	0.00211	1.01173	10	0.004429	1.9078	0.722144	7.6691		0.130435	0.046512	0	1.49e-15	0.989854
		9.83855	4.77745	1.23605			40				0.153846	0	0.25			0.244898		10		1.63498	0.006307	1.34279	1.95177		7.99598		0.125		0.321429	0.985583	0.045416	0.011174		0.0571429		9.61866	9.92284	3.26408	5.13502	1.29923	0.014722	0.001494	10		0.152174	0.27907	1	7.33e-06	0.050208
		19.4564	40	1.17942			0				0.3	0.258065	0.142857			0		3.75484		3.99868	1.65277	2.04919	1.97907		10		0.0625		0.5	0.022245	0.008929	0.010494		0.111111		10	2.11e-05	10	1.38528	1.98708	0.003505	3.29867	9.1327		0.195652	0.325581	0.307692	0.041183	0.010302
		33.3562	27.2269	40			0				0.121212	0.064516	0.270833			0		10		2.37416	2.03426	3.92307	3.24358		10		0.125		0.333333	0.009241	0.000119	0.000571		0.205882		4.92315	3.9367	6.50751	5.95929	0.193035	0.323236	0.14364	3.10366		0.173913	0.145455	0.230769	1.1e-06	0.641158
		3.72035	2.48312	1.52089			37.4674				0.071429	0	0.2			0.5		3.09905		2.33801	1.69254	10	1.99646		0		0.0625		0.333333	0.020298	1.04e-131	0.010082		0		2.81246	10	7.74929	0.926724	0.024785	0.473222	1.48425	2.85286		0.130435	0.615385	0.5625	0.118379	0.944527
		37.0786	1.79136	5.08373			0				0.078947	0	0.076923			0		9.11764		10	0.973574	2.79762	1.96572		6.4797		0.0625		0.294118	0.106274	0.001594	0.010821		0.3		1.54596	1.07454	0.845943	0.97824	0.763488	0.615546	1.83039	3.44254		0.152174	0.022727	0.25	0.105138	0.17239
		40	5.43224	16.9098			1.02778e-05				0.093923	0.038462	0.4			0.192308		5.26394		0.440028	1.17714	0.19881	3.25889		10		0.0625		0.5	0.066506	0.632688	0.000551		0.157895		10	10	1.02884	1.27744	0.073738	0.268855	0.004355	0.0596255		0.26087	0.421053	0.25	0.052791	0.843843
		40	0.000197	40			0				0.294118	0	0.309524			0		3.73643		0.050063	2.96947	3.91518	3.12684		10		0.055556		0	0.001073	0.000122	0.000747		0.15873		10	3.1193	8.32297	0.23313	2.08779	3.63129	0.86635	0.887601		0.152174	0	0.285714	0.584616	0.00817
		0.878461	0.00068	30.385			0				0.125	0	0.02381			0		3.18306		10	9.07639	3.45623	2.16084		10		0.055556		0.142857	8.39e-10	0.00035	0.006905		0.138889		10	5.04338	2.03361	3.56274	1.83745	3.83785	1.12837	0.0974167		0.152174	0.035714	0.5	0.000274	0.014539
		24.8416	3.47379	3.65706			40				0.125	0.076923	0.666667			0.375		9.14558		5.93416	5.06791	0.693613	3.90619		1.2946		0.055556		0.5	8.55e-06	0.202482	0.000124		0		10	1.655	5.25075	2.81687	0.027022	5.6691	0.233589	5.4111		0.217391	0.035714	0.716216	0.001525	0.939677
		40	40	3.70609			0				0.258065	0.392	0.666667			0		10		1.96572	6.31881	4.48703	4.56412		0.604192		0.138889		0.333333	4.8e-07	3.26e-05	2.73e-05		0		8.78222	5.0204	10	5.81534	1.04e-07	0.74212	0.027486	2.94702		0.347826	0	0.384615	1.53e-06	1
		0.727639	40	4.49439			30.3762				0	0.248	0.333333			0.15625		3.77469		1.85243	2.61244	9.59744	2.89143		10		0.055556		0.333333	0.002441	2.53e-10	0.001284		0.131579		10	1.03996	2.04628	0.176081	1.16379	2.46623	1.54716	0.0409382		0.108696	0	0.5	0.666683	0.068583
		40	40	40			0				0.208333	0.08	0.172414			0		0.544395		1.56819	4.55612	7.05853	4.25136		10		0.027778		0	2.78e-05	8.74e-08	5.61e-05		0.301587		2.5467	10	3.23487	0.621314	0.125768	0.211142	10	0.707456		0.130435	0.034965	1	0.239159	0.748568
		40	21.962	0.087577			33.4224				0.103774	0.017857	0			0.272727		4.97532		2.22695	0.008154	8.82696	3.38296		10		0.083333		0.166667	0.9814	1.49e-09	0.000414		0.194444		1.24212		3.27296	0.99801	4.74138	0.00236	0.050342	8.70681		0.173913		1	0.100459	1.81e-05
		1.91381	32.1264	29.5011			3.63737				0.25	0.053571	0.117647			0.666667		10		6.04875	1.34e-06	9.05114	1.15619		5.98094		0.111111		0.5	0.999997	8.89e-10	0.069792		0.205882		0.245972		3.14061	1.28706	0.006139	7.88072	0.973415	3.88576		0.195652		0.166667	0.051634	0.985964
		40	40	10.619			1.7711				0.172414	0.107143	0.058824			0.2		0.956523		3.36283	0.632593	10	1.93339		3.97853		0.111111		0.333333	0.233027	1.35e-69	0.011657		0.5		10		3.30492	1.45398	0.095945	9.74037	0.404911	8.5026		0.173913		1	0.035158	0.80178
		23.7133	40	3.49833			0				0.1875	0.142857	0.666667			0		6.53913		1.61653	0.115089	1.31584	1.97537		3.04083		0.181818		0.5	0.767205	0.048324	0.010583		0.0930233		10		1.07492	7.84378	0.508544	9.44304	5.72288	9.2145		0.173913		0.5	1.43e-08	0.310067
		0.878452	2.19881	1.18527			8.94835				0	0.166667	0.333333			0.333333		10		10	0.643988	0.935969	1.38907		4.36774		0.363636		0.214286	0.226993	0.115886	0.040826		0.1		4.453		5.59107	0.245088	0.532409	1.46e-05	10	5.40393		0.173913		0.714286	0.568737	0.293488
		40	2.22194	40			0				0.411765	0.166667	0.454545			0		5.53596		6.35082	0.000433	10	1.1246		10		0.090909		0.428571	0.999003	7.03e-21	0.075058		0.0909091		6.47473		1.83426	6.87627	0.23896	10	0.374544	8.52918		0.23913		0.5	1.33e-07	0.576819
		3.40114	0.928985	6.79924			0				0.12	0	0.222222			0		10		0.63198	0.24889	6.78737	2.53975		10		0.181818		0.5	0.56378	1.63e-07	0.002886		0.0789474		3.155		1.50841	6.57264	0.161954	1.37e-07	0.777174	3.27271		0.130435		0.5	2.68e-07	0.688725
		10.6169	2.23191	4.76262			3.80877				0	0.5	0.666667			0.1		5.40349		10	5.57774	10	2.48159		10		0.090909		0.352941	2.64e-06	4.28e-156	0.003299		0.206731		4.27443		1.83261	4.28219	0.023931	0.020028	3.8	8.10594		0.086957		0.5	5.22e-05	0.946387
		3.05863	30.3203	35.7918			18.284				0.181818	0.041667	0.6			0.214286		10		4.14731	0.556316	10	2.06198		10		0.363636		0.285714	0.277769	3.68e-79	0.00867		0.174603		8.58132		0.423137	0.302513	0.194964	0.759555	1.1924	10		0.23913		0.4375	0.498295	0.638316
		40	25.4596	5.45813			0				0.155556	0.041667	0.230769			0		10		5.54449	3.14048	3.01268	0.304774		10		0.363636		0.75	0.000724	0.000971	0.495708		0.0933333		1.46001		0.945215	2.20001	0.034061	5.98338	7.81035	4.18997		0.152174		0	0.006309	0.924569
		16.2443	40	40			1.23605				0.071429	0.3125	0.44			0.25		4.80763		5.72695	0.970899	10	1.85468		10		0.090909		0.142857	0.10693	1.1e-14	0.013974		0.138889		2.89188		5.72016	4.07115	0.357233	0.003787	3.38896	9.77982		0.152174		0.195652	8.49e-05	0.439305
		40	40	19.748			0				0.2	0.166667	0.235294			0		0.010052		2.06849	3.02393	7.28732	1.79347		0.00567219		0.04386		0.5	0.000946	5.16e-08	0.016089		0.157895		0.60275		3.26047	2.38967	0.361914	10	1.17886	6.86197e-07		0.086957		1	0.004077	0.434597
		40	4.43141	2.86017			35.7918				0.071429	0	0.25			0.6		0.000161		10	0.815832	1.9226	6.39021		0.944792		0.052632		0.214286	0.152816	0.011951	4.07e-07		0.333333		1.11206		3.20627	0.399736	7.23095	0.391925	3.41597	0.00970099		0.195652		1	0.39835	5.88e-08
		7.91725	1.75511	8.67386			40				0.043478	0	0.285714			0.112782		0.000486		2.4825	10	4.69107	0.539679		2.49116		0.017544		0.333333	4.26e-15	2.04e-05	0.288617		0		3.42815		5.90566	0.090474	0.744632	0.000113	10	0.00172975		0.173913		0.25	0.811943	0.18004
		40	40	14.2132			40				0.272727	0.125	0.076923			0.104		0.00056		1.92094	2.68036	10	5.69568		5.3834		0.017544		0.333333	0.002088	2.48e-17	2.02e-06		0.3		1.35943		4.1474	2.53529	0.189883	0.70479	10	3.21735		0.152174		0.5	0.002915	0.645828
		30.3203	0.414898	6.62391			37.0808				0.041667	0.020833	0.142857			0.0769231		10		1.73292	3.77469	2.52024	10		10		0.061404		0.5	0.000168	0.003018	2.93e-25		0.129412		5.46688		1.18468	10	0.373348	1.21098	10	10		0.130435		0.5	1.22e-35	0.423304
		10.881	14.2803	40			0.796089				0.307692	0.020833	0.116279			0.0740741		4.42182		10	1.73413	2.34461	9.05114		10		0.04386		0.214286	0.018444	0.004523	8.89e-10		0.203704		10		3.20661	10	2.76591	0.000309	2.71335	0.255385		0.195652		1	9.33e-40	0.001714
		1.22851	40	1.92727			40				0	0.054054	0			0.0722222		1.76076		1.739	6.24115	3.02237	7.35408		10		0.035088		0.5	5.74e-07	0.00095	4.43e-08		0.333333		10		2.08336	10	0.038066	3.4406	0.045725	5.44754		0.217391		0.5	1.03e-51	0.916082
		1.7306	40	5.19551			40				0.333333	0.02027	0.033333			0.198113		1.13472		5.62352	8.58086	3.64624	10		10		0.114035		0.142857	2.63e-09	0.000226	5.17e-12		0.287037		10		8.21836	10	0.042447	0.42698	3.14982	10		0.173913		0.428571	4.95e-23	0.906886
		2.83858	40	1.72299			0.228738				0.142857	0.040541	0.4			0.214286		0.272086		6.96866	7.55327	8.96404	10		0.0344793		0.087719		0.111111	2.8e-08	1.09e-09	5.56e-19		0.142857		10		10	1.61089	0.424885	0.019465	0.111243	10		0.23913		0.428571	0.024497	0.375937
		14.2516	40	6.3236			40				0.153846	0.047297	0.5			0.0735294		0.048397		1.15394	4.38028	2.30083	10		0.00935953		0.114035		0.111111	4.17e-05	0.005002	6.07e-28		0.0970874		10		10	0.497056	0.595923	10	7.73708	3.7915		0.152174		0.615385	0.318379	0.253558
		5.2701	40	17.157			0				0	0.040541	0.138889			0		0.000266		2.52728	1.09479	0.099409	10		0.338386		0.026316		0	0.08039	0.79541	5.46e-33		0.0769231		3.10376		2.10515	1.02066	1.58049	0.767955	2.02987	4.53775		0.195652		0.5	0.095355	0.026273
		1.41011	40	40			40				0.428571	0.060811	0.375			0.136364		0.044903		10	0.769713	4.8383	2.28355		3.80572		0.017544		0.294118	0.169937	1.45e-05	0.005205		0.2		10		7.96342	0.644058	0.902511	10	0.151684	10		0.195652		0.714286	0.226956	0.125167
		1.71374	40	4.59404			40				0.125	0.054054	0.222222			0.142857		0.004312		0.969622	5.49747	6.82514	6.01808		0		0.035088		0	3.18e-06	1.5e-07	9.59e-07		0		10		3.20152	4.21169	0.071916	0.682294	10	0.0086238		0.173913		1	6.14e-05	0.847391
		30.2908	40	13.0735			3.65706				0.151515	0.006757	0.071429			0.666667		0.000119		0.001504	3.78125	7.75141	10		1.25832		0.096491		0	0.000165	1.77e-08	3.72e-26		0		0.158067		10	4.5343	1.20734	0.387546	0.884008	10		0.086957		0.285714	2.92e-05	0.062038
		0.087577	40				0				0	0.081081				0		0.003415		0.224801	2.49918	4.35494	9.29996		0.146033		0.052632		0	0.003168	4.42e-05	5.01e-10		0.1		10		10	0.381023	1.85197	10	0.651389	10		0.086957		0.48	0.415888	0.014061
		15.4349	40				40				0.047619	0.067568				0.392857		0.24487		2.60116	5.4897	4.11914	7.89886		10		0.078947		0	3.24e-06	7.6e-05	1.26e-08		0.0263158		6.69925		9.00067	2.00488	0.487047	0.158067	0.214524	1.74725		0.217391		0.6	0.009888	0.325801
		1.12213	40				1.71754				0	0.014815				0.25		4.06495		1.26161	3.89737	0.581183	0.908053		10		0.184211		0	0.000127	0.262311	0.12358		0.238095		3.46695		3.20308	6.81084	9.56e-05	10	2.53573	10		0.152174		1	1.55e-07	0.99978
		16.8196	40				15.985				0.090909	0.037037				0.181818		0.251835		8.74914	2.07931	0.151918	10		10		0.052632		0.75	0.008331	0.704826	4.62e-11		0.111111		5.65769		2.08651	9.94151	1.10949	10	0.802819	0.129308		0.130435		0.5	1.14e-10	0.077715
		10.9558	40				4.76262				0.173913	0.037037				0.666667		10		0.713312	9.30499	0.000179	10		0.0326411		0.087719		1	4.95e-10	0.999587	1.17e-12		0.175258		2.82681		2.89982	10	0.538391	10	1.99628	10		0.108696		0.28	1.76e-18	0.289473
		0.616587	40				0				0.142857	0.118519				0		1.42794		10	10	0.367471	0.199724		10		0.078947		0.423077	2.48e-14	0.429071	0.631359		0.5		9.44304		0.383028	3.35036	0.92493	0.647467	10	1.69329		0.152174		0.1875	0.000446	0.118869
		40	40				40				0.142857	0.145038				0.259542		0.018554		7.05853	0.048397	0.003476	5.03913		0.0978784		0.035088		0.142857	0.894547	0.992028	9.14e-06		0.333333		9.74037		10	10	0.406434	3.97854	0.031205	9.50993		0.086957		0.307692	5.97e-23	0.392253
		8.9623	40				40				0.083333	0.221374				0.306122		0.406342		10	1.13472	2.69027	0.000121		0		0.070175		0.352941	0.07333	0.00204	0.999722		0		4.56181		3.52189	5.41718	2.54732	2.62848	6.13093	3.43255		0.26087		0.2	3.83e-06	0.002836
		40	40				0				0.143791	0.229008				0		8.63294		10	0.272086	0.225358	2.07e-08		4.89389		0.018868		0.142857	0.534459	0.595172	1		0.221374		1.66294		10	0.058736	1.63447	10	0.307516	1.74312		0.173913		0.4	0.873501	0.023202
		30.3762	40				40				0.15625	0.022901				0.132075		0.0021		4.23217	0.002314	0.986943	3.30113		10		0.037736		0.666667	0.994685	0.103052	0.0005		0.309278		1.8091		3.1563	0.006139	0.726523	2.14979	0.222368	10		0.456522		0.272727	0.985963	0.187706
		2.59176	40				0				0.083333	0.099237				0		0.011893		10	1.94435	0.503438	0.437259		10		0.028302		0.269231	0.011367	0.313734	0.365377		0.127907		0.007465		2.42679	0.032352	0.692596	9.78161	1.0699	10		0.217391		0.2	0.928214	0.202957
		18.284	40				40				0.214286	0.038168				0.425676		10		0.034479	0.404088	5.58841	0.391539		10		0.04717		0.142857	0.394378	2.58e-06	0.405939		0.5		0.569716		0.674637	0.027612	1.50144	0.000301	2.95086	10		0.173913		0.25	0.9384	0.031518
		40	40				40				0.068182	0.022901				0.218045		10		0.036491	5.41061	3.04903	1.56163		6.28286		0.056604		0	3.88e-06	0.000893	0.027439		0.34375		2.52752		2.07982	0.521647	1.62441	3.10376	1.26916	10		0.26087		0.5	0.300852	0.023746
		1.34216	6.68049				16.9098				0	0.028571				0.4		1.51187		0.05449	10	2.06599	2.04488		0.190258		0.04717		0.035714	5.98e-36	0.00859	0.009018		0.733333		5.39168		2.19067	1.42036	0.170304	2.24708	5.27443	10		0.173913		0.454545	0.037988	0.675611
		40	11.9371				0.0824187				0.131579	0.071429				0.0769231		2.13485		2.15339	0	2.69721	1.94387		0.581669		0.222222		0	1	0.002008	0.01138		0.5		0.841724		2.75935	1.80757	0.417246	2.45256	2.31257	9.89478		0.130435		0.181818	0.015575	0.382608
		2.96692	1.13522				40				0	0.028571				0.305556		3.24494		10	10	9.09592	0.343135		0		0.111111		0.1875	9.62e-56	8.02e-10	0.453801		0		2.76467		3.23326	0.029681	0.993568	0.163644	0.169358	5.92633		0.391304		1	0.93394	0.101492
		40	7.58634				17.4862				0.084906	0.042857				0.3		3.00942		4.14003	2.08e-14	1.08147	3.29203		10		0.111111		0.142857	1	0.082894	0.00051		0.165049		2.62848		10	3.14191	1.48637	10	10	10		0.130435		0.846154	0.000721	0.032631
		10.4886	11.175				40				0.037037	0.085714				0.163265		5.31904		10	0.788977	10	2.04475		9.00339		0.222222		0.174603	0.162563	7.77e-11	0.009021		0.230769		6.75531		6.32393	2.75915	0.800993	3.42436	9.15015	0.478709		0.391304		0.428571	0.001741	0.158127
		20.2751	0.08279				0				0.060606	0.05				0		3.07252		8.25344	2.34031	1.34698	2.0827		0.000214027		0.111111		0.4	0.004568	0.04498	0.008266		0.222222		10		3.19799	0.092923	0.071864	9.64104	0.543709	0.379185		0.26087		1	0.807378	0.847492
		40	0.365255				32.1619				0.205882	0				0.0566038		3.01643		0.349685	1.50998	10	2.01468		1.10344		0.111111		0.5	0.030904	4.46e-22	0.009668		0		10		1.58029	0.520729	0.539232	0.14736	4.02393	7.25115		0.173913		0	0.301488	0.288914
		40	0.463338				0				0.151515	0.1				0		5.73277		1.8008	0.637327	4.5787	2.54267		10		0.222222		0	0.230501	2.64e-05	0.002866		0.111111		10		7.01076	0.202014	0.493698	0.018914	1.50012	10		0.304348		0.444444	0.628038	0.32085
		7.6926	0.970838				40				0.333333	0.05				0.24		5.50872		5.58652	3.13773	2.73654	4.06236		10		0.222222		0.321429	0.000728	0.001834	8.66e-05		0.253968		3.19456		6.74557	0.404231	0.08316	0.013432	0.616316	3.44048		0.130435		0.4	0.394247	0.825734
		26.5277	0.697579				40				0.145833	0.05				0.288462		0.44701		10	1.20806	10	2.6263		10		0.111111		0.8	0.061936	2e-12	0.002364		0.117647		4.98069		1.89987	2.37872	0.180406	1.10355	1.32145	0.674579		0.195652		0.5	0.004181	0.660075
		40	0.180996				0.0167512				0.129771	0.05				0		2.27484		8.37792	0.102108	2.56883	6.36204		10		0.222222		0.75	0.790481	0.002699	4.34e-07		0.5		1.61121		8.09988	0.686848	0.023744	1.0324	0.074056	0.320842		0.23913		0.153846	0.205661	0.946796
		0.301087	1.50547				40				0.142857	0.05				0.123967		10		10	0.631148	0.618793	0.000101		0.0151498		0.066667		0.294118	0.233804	0.240551	0.999767		0.15625		4.29092		4.42304	0.088737	0.000769	0.429535	0.000188	10		0.282609		0.333333	0.815197	0.998231
		1.26818	0.70925				40				0	0				0.0147059		9.70717		0.2467	0.673317	0.15565	0.910812		0.84882		0.033333		0.166667	0.212169	0.698795	0.122797		0.296296		3.19037		9.47427	0.018309	0.476383	0.351758	0.000369	4.12632		0.086957		0.2	0.958718	0.333901
		2.29581	4.40706				40				0.222222	0.15				0.309524		4.64453		2.74715	0.025475	0.003708	0.640722		10		0.033333		0.142857	0.94303	0.991497	0.228706		0.235294		0.662585		2.06783	0.02015	1.8854	0.564715	3.04675	10		0.130435		0.5	0.954664	0.01302
		40	40				0				0.114754	0.020408				0		7.89492		0.673317	1.61e-05	4.87e-09	0.987161		2.06348		0.033333		0.111111	0.999963	1	0.103001		0.25		1.3607		1.85888	0.058841	1.60058	0.311548	1.08572	0.380372		0.152174		0.5	0.873291	0.025086
		40	40				40				0.178571	0.020408				0.121622		10		10	1.36e-05	3.40793	0.821113		6.54762		0.1		0.079365	0.999969	0.000391	0.150969		0.0833333		6.52687		10	0.49666	0.985659	0.026688	2.86299	0.415365		0.217391		0.428571	0.318669	0.103357
		40	34.7566				17.6131				0.044444	0.040816				0.333333		8.71697		10	10	3.63179	0.060091		10		0.033333		0.253968	1.03e-15	0.000233	0.870781		0.0925926		1.035		10	0.123792	3.52228	0.009512	10	0.0700256		0.086957		0.307692	0.751983	0.0003
		4.5886	40				24.4831				0.5	0.093923				0.4		10		1.43218	5.26511	5.57e-06	0.088186		10		0.066667		0	5.43e-06	0.999987	0.816233		0.0865385		10		4.13476	0.137062	2.11811	5.35809	1.82672	0.331808		0.173913		0.478261	0.729354	0.007619
		15.0509	40				0				0.375	0.066298				0		7.25355		9.94993	10	0.645823	0.457602		10		0.033333		0.6	5.09e-146	0.226036	0.348657		0.301587		9.35834		10	6.21241	2.0552	0.189782	2.70481	0.976318		0.130435		0.615385	6.13e-07	0.008806
		1.36069	40				9.03545				0.2	0.232044				0.269231		5.06448		10	10	4.67802	10		10		0.033333		0.206349	1.84e-12	2.1e-05	2.64e-13		0.545455		10		1.27845	1.55841	2.0768	0.013885	1.08713	0.136786		0.130435		0.5	0.027643	0.008379
		0.871718	40				0				0.074074	0.127072				0		10		10	10	2.26292	0.936524		10		0.066667		0.214286	8.41e-11	0.005459	0.115738		0.117647		10		5.90384	5.9887	2.06095	0.004483	10	3.07707		0.23913		0.2	1.03e-06	0.008691
		40	40				40				0.032	0.071823				0.216		9.77478		10	4.10376	3.48353	0.419725		10		0.033333		0.264706	7.87e-05	0.000328	0.38043		0.173333		10		2.07274	6.88817	0.929767	5.15295	0.530873	0.0468444		0.152174		0.5	1.29e-07	0.117553
		40	40				40				0.132075	0.049724				0.292683		10		0.955019	0.005143	1.85616	0.91906		10		0.166667		0.1	0.988228	0.013926	0.120487		0.407407		10		4.74578	3.68213	1.10487	0.551996	0.631566	5.49093		0.217391		0.75	0.000208	0.078548
		16.0432	40				40				0.043478	0.005525				0.208333		10		3.71155	0.595499	2.85913	0.612151		5.89641		0.1		0.2	0.253806	0.001383	0.244258		0.142857		2.4594		0.174456	0.535503	10	0.15073	0.48169	0.186609		0.304348		0.166667	0.291405	4.28e-14
		0.928985	40				0				0	0				0		10		0.926301	10	3.32138	3.35774		5.96287		0.033333		0	5.02e-11	0.000477	0.000439		0.4		10		2.04459	0.448358	10	1.27145	10	0.0187247		0.217391		0.5	0.356157	2.39e-20
		37.8825	40				40				0.105263	0.314917				0.107143		10		7.56298	0.016273	6.88899	0.049496		0		0.066667		0.3	0.963223	1.29e-07	0.892285		0		6.70862		10	0.008148	4.08053	0.491965	9.85994	3.01139		0.369565		0.714286	0.981413	8.31e-05
		6.0932	40				4.21949				0.5	0.016575				0.166667		3.51936		0.637327	5.1592	0.026866	0.027805		0.000433838		0.033333		0.444444	6.93e-06	0.940014	0.937984		0.126471		2.59763		3.17997	0.786905	3.01674	1.8336	0.020048	5.12308		0.304348		1	0.163341	0.000962
		16.6457	40				0				0.5	0.016575				0		10		0.462312	10	0.0062	8.14798		10		0.133333		0.5	6.96e-16	0.985825	7.11e-09		0.223301		7.43433		0.332202	0.439185	0.166874	1.85645	0.372605	10		0.065217		0	0.36376	0.680967
		40	40				0				0.128713	0.104972				0		9.04462		10	3.63963	0.604014	7.06846		10		0.033333		0.214286	0.000229	0.248877	8.54e-08		0.216981		8.64706		2.06725	1.42853	1.62266	0.51602	0.005169	0.849373		0.152174		0.5	0.037279	0.023842
		40	40				23.1911				0.081633	0.033149				0.104167		10		10	8.12979	0.667535	1.44361		8.27757		0.1		0.470588	7.42e-09	0.215013	0.036007		0.423077		0.077596		1.90314	0.27413	2.52431	1.33224	2.78165	3.18626		0.130435		0.5	0.531949	0.00299
		40	40				40				0.095238	0.037594				0.321429		10		10	10	0.115511	0.021622		5.62624		0.033333		0.176471	1.27e-25	0.766459	0.951433		0.125		10		3.44734	4.64e-05	0.00617	0.067781	5.23459	2.01466		0.326087		0.3125	0.999893	0.985893
		40	3.26394				12.0001				0.094595	0.007519				0.428571		10		4.20142	10	3.02478	8.51158		6.77425		0.133333		0.5	1.35e-27	0.000945	3.08e-09		0.228571		10		10	0.002681	0.014817	0.643028	0.141116	10		0.413043		0.461538	0.993847	0.966457
		7.47336	18.2725				40				0.037037	0.030075				0.128378		10		10	10	0.000121	7.61392		10		0.133333		0.088235	5.7e-17	0.999721	2.43e-08		0.210526		5.70284		1.01472	1.19456	0.010573	0.333598	10	10		0.108696		0.375	0.06389	0.975948
		1.10687	24.3364				0				0.125	0.052632				0		10		10	10	0.347724	7.88682		10		0.066667		0.126984	1.5e-21	0.44903	1.3e-08		0.205882		4.66181		2.03152	0.867799	0.009528	0.27921	0.131931	6.26014		0.195652		0.25	0.135582	0.9783
		12.8677	29.0216				40				0.0625	0.082707				0.25		10		10	10	0.576694	6.25832		9.56996		0.066667		0.226667	3.32e-26	0.265036	5.52e-07		0.0555556		10		10	1.28372	2.06806	0.010482	7.51725	3.69935		0.23913		1	0.052033	0.008549
		40	40				0				0.193548	0.120301				0		10		0.976611	5.34645	0.434598	2.12111		5.09294		0.1		0.166667	4.5e-06	0.367622	0.007566		0.269231		0.9999		3.24462	4.14358	2.93493	0.367752	3.09584	10		0.26087		1	7.18e-05	0.001162
		40	40				22.8106				0.185714	0.112782				0.181818		10		5.51381	3.46888	3.50826	1.28595		5.55139		0.166667		0.111111	0.00034	0.00031	0.051766		0.257143		0.301423		0.602171	2.39947	0.155419	0.022328	3.31771	10		0.130435		0.24	0.003986	0.699166
		0.631962	35.6922				0				0.04	0.045113				0		10		1.69514	10	1.95803	2.48274		0.00220478		0.2		0.5	4.47e-21	0.011015	0.003291		0.0384615		10		1.78321	0.057214	2.58507	0.003198	0.005913	10		0.173913		0.5	0.876569	0.0026
		2.88235	40				40				0.25	0.142857				0.424242		10		0.004516	10	2.0438	0.004458		0.231686		0.1		0.148148	1.02e-23	0.009041	0.989787		0.0857143		10		0.888902	1.83392	0.840176	0.079267	3.53018	10		0.108696		0.25	0.014658	0.144486
		25.6853	0.094178				40				0.041667	0.015038				0.270833		10		1.24792	10	2.12111	2.00994		0.427409		0.1		0.5	3.81e-12	0.007566	0.009774		0.0794118		10		0.252645	0.001219	0.001711	1.77043	2.65795	4.5433		0.152174		0.3125	0.997196	0.996068
		40	40				0				0.095238	0.037594				0		10		1.99646	1.4861	2.13192	0.111749		1.20526		0.047059		0.333333	0.032651	0.00738	0.773128		0.05		10		1.87085	0.058451	0.071992	1.08617	5.39683	4.27376		0.217391		0.5	0.874076	0.847243
		0.157098	40				40				0	0.045113				0.102041		10		1.1891	5.84063	1.33351	0.006648		0.729021		0.070588		0	1.44e-06	0.046397	0.984809		0.114754		10		5.43879	0.000316	0.162129	0.08188	3.54866	0.210768		0.108696		0.4	0.999272	0.688448
		40	40				40				0.118812	0.094595				0.166667		10		9.80526	3.72369	2.69738	0.013345		0.921092		0.08		0.166667	0.000189	0.002007	0.969739		0.246316		10		2.77765	0.235342	0.26958	0.057897	5.0786	0.163618		0.173913		0.181818	0.581645	0.537551
		40	40				40				0.084967	0.094595				0.261905		3.59019		3.56002	2.92329	0.221829	0.022669		10		0.04		0.117647	0.001193	0.600027	0.949142		0.232068		1.17039		2.01217	1.56795	0.005085	2.78273	0.198413	6.02845		0.130435		0.5	0.027042	0.98836
		13.2342	40				0				0.117647	0.081081				0		6.52343		0.081886	2.12832	0.061749	0.196511		3.97573		0.08		0	0.007442	0.867463	0.636047		0.180328		4.56795		10	1.92735	0.079826	0.444739	2.65936	3.19841		0.195652		0.357143	0.011821	0.832097
		40	40				1.21767				0.073171	0.081081				0.0769231		3.33483		3.27703	0.368586	0.192181	0.044406		4.20723		0.071429		0.2	0.427971	0.64242	0.902806		0.206897		1.68318		10	1.16645	0.288897	0.024281	7.0474	5.31428		0.108696		0.230769	0.068163	0.514165
		3.80877	40				40				0.1	0.054054				0.192593		3.92342		10	10	0.252153	0.005819		2.69721		0.214286		0.240741	6.27e-12	0.559561	0.986691		0.0655738		2.86522		2.08809	3.00755	0.001457	1.42193	6.71199	0.575727		0.173913		0.5	0.000983	0.996651
		40	40				40				0.096154	0.067568				0.212121		3.46339		6.20934	0.035119	0.202609	1.12393		10		0.071429		0.5	0.922318	0.627178	0.075174		0.230769		1.69835		2.06906	4.16488	4.51737	2.621	2.42999	0.00159814		0.173913		0.5	6.84e-05	3.04e-05
		0.523851	34.4615				40				0.090909	0				0.272727		3.02301		2.94951	4.50922	0.35284	2.69e-10		0.473706		0.285714		0.166667	3.1e-05	0.443772	1		0.258065		4.19494		1.84104	1.19315	0.047464	2.07891	0.128195	6.16931		0.173913		0.5	0.064098	0.896471
		30.1223	40				3.68528				0.060606	0.013514				0.125		6.75036		1.93772	3.6842	0.25148	0.039507		0.00014777		0.071429		0.25	0.000207	0.560428	0.913046		0.152318		7.27116		4.40592	2.47915	0.024965	0.209408	3.52928	0.174112		0.26087		0.666667	0.003318	0.944138
		5.74253	40				0				0.111111	0.067568				0		6.43647		5.67338	0.046837	1.74217	2.16426		1.96222		0.071429		0.75	0.897765	0.018106	0.006851		0.030303		10		3.2707	1.21463	0.718308	1.18346	1.50543	0.278595		0.130435		0.375	0.061006	0.19129
		1.47505	34.3889				40				0	0.030303				0.216667		10		2.43818	0.001662	0.085283	5.26e-13		0.271496		0.214286		0	0.996181	0.821707	1		0.193548		2.29119		1.851	4.57841	0.000414	2.91392	7.45875	1.13238		0.173913		0.428571	2.64e-05	0.999046
		0.298396	40				40				0	0.121212				0.3125		3.17656		10	2.83e-07	0.401836	0.000161		10		0.142857		0.15873	0.999999	0.396428	0.999628		0.527205		6.49257		1.38031	7.06176	6.47528	2.38606	1.18822	0.0424427		0.26087		0.333333	8.67e-08	3.35e-07
		40	28.75				40				0.047619	0.060606				0.232044		1.4861		10	0.703277	0.012851	2.03761		10		0.142857		0.174603	0.198026	0.970842	0.00917		0.0553471		6.81086		3.21666	6.72369	0.870488	0.023427	0.584965	7.8059		0.304348		1	1.89e-07	0.134745
		1.34101	40				24.0286				0.333333	0.151515				0.0833333		10		2.69904	0.215193	0.113194	1.33351		0.00531537		0.142857		0.166667	0.609266	0.77056	0.046397		0.0666667		10		2.07348	0.000686	2.08245	0.868021	5.95851	10		0.26087		0.5	0.998422	0.008271
		18.7678	40				26.6494				0.074074	0.102041				0.266667		7.67495		10	5.2826	0.090545	2.01961		10		0.285714		0.093333	5.22e-06	0.811811	0.009558		0.220513		1.98029		10	0.000119	10	1.51383	9.26532	10		0.086957		0.51087	0.999725	3.83e-33
		40	40				0				0.185714	0.102041				0		10		0.011037	2.91575	10	3.39e-05		0.120036		0.178571		0	0.001214	5.18e-39	0.999922		0		5.81726		6.70116	0.135093	0.241187	1.79869	2.70939	0.00576481		0.130435		0.428571	0.732668	0.57387
		9.02392	40				0				0.173913	0.346939				0		10		0.218741	0.121525	0.004311	10		0		0.107143		0.166667	0.755919	0.990123	8.77e-40		0		1.3422		0.832969	0.001426	2.39262	0.003575	8.56364	1.68529		0.130435		0.25	0.996721	0.004049
		40	17.9645				0				0.091603	0				0		6.10094		10	3.35346	1.84588	6.3748		0.342306		0.071429		0.117647	0.000443	0.01426	4.22e-07		0.111111		5.7996		4.58404	0.017572	8.85247	0.949644	0.6366	4.22627		0.086957		0.230769	0.960345	1.4e-09
		40	40				40				0.145833	0.306122				0.0810811		4.37003		6.15048	0.197897	0.59488	10		10		0.071429		0.5	0.63402	0.254168	6.68e-27		0.447246		5.41585		0.390707	2.04366	10	2.00812	5.72975	0.434854		0.065217		0.52	0.009044	1.74e-21
		1.66294	5.1538				34.5785				0.285714	0				0.666667		2.0647		10	0.68339	3.29101	10		0		0.142857		0.285714	0.207305	0.000512	1.21e-13		0		2.96517		3.19333	0.023955	7.18992	1.35338	0.00505	6.64811		0.130435		1	0.946335	6.46e-08
		2.22076	38.7565				0				0	0.081633				0		0.679006		10	4.58e-13	0.383415	1.94472		1.31556		0.071429		0.166667	1	0.413604	0.011357		0.157895		10		1.91555	1.94662	10	0.222203	0.954597	0.000256283		0.130435		0.5	0.011308	2.92e-15
		25.3835	40				40				0.128571	0.423077				0.294118		10		1.97553	1.37e-09	1.02678	10		2.47235		0.214286		0.333333	1	0.09402	4.79e-18		0.210526		10		0.440309	0.094286	0.16996	4.29747	0.038079	1.78104		0.130435		0.192308	0.804849	0.676146
		40	40				5.7024				0.052632	0.480769				0.115385		10		2.05818	3.40226	0.798013	10		10		0.142857		0.142857	0.000396	0.159216	4.72e-31		0.421053		2.59688		3.65867	0.01086	0.047655	0.005335	0.255445	0.203561		0.347826		0.727273	0.975303	0.896076
		1.01865	6.19937				40				0	0				0.221374		10		10	4.88241	0.086148	7.47349		10		0.178571		0.142857	1.31e-05	0.820072	3.36e-08		0.526316		2.36043		0.073738	0.024324	0.00107	2.13442	0.312302	7.29359		0.152174		0	0.945531	0.997538
		4.18103	0.485254				40				0.2	0				0.102041		1.76433		0.102108	0.236833	1.6024	10		5.79261		0.142857		0	0.579652	0.024981	8.15e-28		0.157895		10		10	0.000655	0.017037	0.000233	5.50835	5.13935		0.195652		0.615385	0.998494	0.96153
		13.0215	0.527122				40				0.2	0.0625				0.188679		0.462637		2.26974	3.21427	0.047346	2.79004		4.92313		0.071429		0.307692	0.000611	0.896713	0.001622		0.157895		10		0.809417	0.006228	0.026176	2.63108	0.305859	1.04773		0.23913		0.166667	0.985762	0.941508
		7.34693	10.3094				40				0	0.25				0.16129		1.86391		0.095079	3.42438	0.667126	1.93e-07		2.42042		0.111111		0.21875	0.000376	0.215216	1		0.214286		1.27045		1.75517	0.000315	0.088487	0.52434	0.000386	5.84178		0.130435		0.25	0.999275	0.815667
		40	11.9073				0				0.040816	0.3125				0		1.93339		10	1.80917	0.433275	0.001507		7.64424		0.111111		0.294118	0.015518	0.368744	0.996536		0.5		3.44648		0.300463	0.024274	5.50587	0.071864	0.126973	0.00133043		0.23913		0.5	0.94564	3.12e-06
		40	0.602002				6.99906				0.104972	0				0.111111		5.81565		10	1.96612	0.330468	3.81e-13		0.0081043		0.222222		0.078947	0.010811	0.467232	1		0.0454545		9.68099		2.10849	0.029121	0.810392	0.635264	2.67415	2.12426		0.217391		0.5	0.935146	0.154742
		37.431	0.630604				40				0.078947	0				0.125		7.77429		5.28345	0.919877	2.8569	0.026457		2.06781		0.222222		0.111111	0.120261	0.00139	0.9409		0.0526316		1.90865		5.68649	1.54914	1.44478	0.052137	1.09136	8.81017		0.173913		0.4	0.02824	0.035911
		40	1.63838				40				0.073171	0.2				0.116279		3.2595		4.86612	1.99646	0.418661	0.000425		1.52361		0.111111		0.097087	0.010082	0.381364	0.999021		0		7.66879		7.89826	0.2381	0.302513	1.74646	0.129068	10		0.195652		0.285714	0.577963	0.498295
		30.2911	1.35022				0				0.066667	0.2				0		10		1.84468	1.56719	0.380015	0.029449		0.0593531		0.333333		0.5	0.02709	0.416855	0.934438		0.193182		10		7.73923	7.0216	2.10475	2.87361	10	10		0.173913		0.295775	9.51e-08	0.007857
		40	3.5589				0				0.375	0.6				0		3.37213		10	1.23087	0.1446	1.12e-06		0.282455		0.111111		0.24	0.058767	0.716803	0.999997		0.0526316		7.17849		1.49432	0.813969	9.69304	0.427015	10	0.00158537		0.152174		0.36	0.153473	2.03e-10
		6.30695	40				40				0.125	0.270833				0.0810811		1.98222		3.3324	1.5135	0.119382	0.220662		0.0174866		0.111111		0.111111	0.030655	0.759658	0.601642		0.102273		0.465254		7.1531	1.77034	1.93985	1.15196	0.300234	1.88517		0.086957		0.4375	0.016969	0.011485
		19.4023	40				34.5827				0.066667	0.166667				0.666667		4.60223		2.04821	3.24081	7.43421	6.79e-05		0.668854		0.111111		0.333333	0.000574	3.68e-08	0.999844		0.0568182		10		0.073259	2.89072	2.45742	4.43788	6.39839	5.26072		0.478261		0.272727	0.001286	0.003488
		3.11473	24.0286				0				0	0.083333				0		3.01262		3.01268	5.75762	10	0.000183		10		0.111111		0.117647	1.75e-06	3.1e-33	0.999578		0.0606061		10		10	0.300201	0.017572	4.46513	0.003162	10		0.23913		0.230769	0.500956	0.960346
		40	22.7007				40				0.081081	0.083333				0.294118		1.71976		0.694631	1.07433	1.15428	9.86849		2.31596		0.111111		0.083333	0.084269	0.0701	1.35e-10		0.142857		2.55456		1.17173	0.052314	2.22875	1.00484	0.239555	2.14704		0.282609		0.25	0.886515	0.005905
		40	40								0.067669	0.145833						3.55301		3.36325	3.45744	0.437332	0.523654		4.06832		0.111111		0.25	0.000349	0.365315	0.299465		0.166667		9.57036		1.85313	0.00107	0.892789	2.06352	5.22371	8.48342		0.347826		0.5	0.997538	0.128
		6.07876	40								0.136364	0.0625						3.90619		10	0.992598	6.11017	10		10		0.111111		0.0625	0.101719	7.76e-07	1.07e-17		0.0782123		4.31037		10	0.255907	0.228482	1.87085	3.92199	8.56195		0.152174		0.573034	0.554744	0.590905
		40	12.775								0.08	0.041667						3.06809		0.512068	2.8699	5.59434	8.09e-07		8.36049		0.111111		1	0.001349	2.54e-06	0.999998		0.0888889		5.67897		5.84067	0.008425	0.330693	1.86393	1.83002	0.0984305		0.217391		0.4	0.980788	0.46699
		4.64313	13.18								0.043478	0						3.45799		8.76608	0.026684	2.57931	0.000581		9.92447		0.111111		0.166667	0.940408	0.002634	0.998662		0.315789		9.48063		10	10	3.28139	9.00291	0.008881	10		0.130435		0.214286	5.03e-17	0.000523
		40	40								0.122449	0.25						3.25889		1.28842	0.839812	1.39099	2.47e-08		10		0.111111		0.166667	0.144607	0.040645	1		0.0833333		0.289629		0.137768	10	0.000587	2.26584	4.80507	1.69051		0.152174		0	2.88e-14	0.998648
		40	40								0.038889	0.104167						7.46972		2.02546	0.007796	10	0.001391		0.575043		0.222222		0.333333	0.982209	6.77e-15	0.996801		0		9.62741		3.64337	10	0.052461	10	7.16022	1.22431		0.26087		0.111111	3.59e-14	0.886215
		40	40								0.129771	0.104167						3.11522		0.012787	3.33371	0.599905	0.001903		0.117319		0.111111		0.142857	0.000464	0.251243	0.995627		0.102273		0.002355		1.83251	10	0.058309	9.88695	8.32e-05	8.18644		0.152174		0.23913	3.85e-13	0.874362
		1.35631	5.00164								0.333333	0.133333						3.55605		10	3.62116	0.081988	0.00672		0.372876		0.222222		0.146667	0.000239	0.827965	0.984647		0		0.78916		2.05588	0.845359	4.58922	10	3.69556	10		0.130435		0.5	0.142771	2.58e-05
		40	2.75615								0.038168	0.066667						5.83081		1.81644	0.241573	0.732824	1.35773		3.96419		0.153846		0.25	0.57336	0.185002	0.043881		0.2		0.450102		1.11259	0.037859	0.046161	0.358483	1.0179	8.66486		0.217391		0.5	0.916518	0.899164
		2.63001	4.84939								0.333333	0.133333						5.47123		10	1.68892	0.070876	1.25366		4.71162		0.153846		0.269231	0.020468	0.849423	0.055762		0.157895		2.84901		1.82306	0.279382	1.36726	0.967342	1.25627	10		0.217391		0.5	0.525555	0.042928
		27.002	4.18103								0.069767	0.2						3.09343		3.37536	0.000622	0.016722	1.37712		0.655527		0.307692		0.25	0.99857	0.962229	0.041965		0.0454545		0.569639		4.8186	2.7956	1.67294	1.5734	1.58952	10		0.130435		0.142857	0.001601	0.021235
		3.06874	2.30311								0.111111	0						2.07894		10	0.831436	0.099247	1.37537		10		0.076923		0.181818	0.147423	0.795707	0.042134		0.0666667		2.09124		8.04952	1.95424	2.56067	5.65675	10	8.41356		0.23913		0.428571	0.011111	0.00275
		1.35022	2.27943								0.2	0.133333						3.71231		0.013262	1.96805	0.512959	0.000825		9.64592		0.153846		0.142857	0.010763	0.306931	0.998102		0.25		3.85284		6.82246	3.35688	0.023534	7.00497	7.79502	10		0.26087		0.2	0.00044	0.947253
		10.4939	2.36014								0	0						0.10122		0.011069	3.47052	0.086481	1.18e-09		10		0.076923		0.148148	0.000338	0.819443	1		0.157895		0.827154		6.57059	3.20515	8.14194	0.395017	10	10		0.282609		0.153846	0.000624	7.21e-09
		6.19937	2.3012								0	0.066667						0.041759		10	1.71791	0.011628	3.63353		4.00255		0.076923		0.178571	0.019146	0.97358	0.000233		0.25		2.16287		2.15244	2.65884	0.556651	0.051962	0.435465	0.00106904		0.108696		0.4	0.002194	0.277555
		18.2652	5.63662								0.090909	0.133333						0.97205		0.028005	1.26161	0.000658	0.858972		1.76618		0.076923		0.266667	0.05475	0.998486	0.138366		0.157895		10		3.41734	0.188389	7.60129	5.72888	2.35041	10		0.195652		0.2	0.648053	2.5e-08
		40	11.6139								0.307692	0.266667						0.017474		3.0992	6.35082	4.95362	0.097501		6.47188		0.076923		0.1	4.46e-07	1.11e-05	0.798913		0.18797		5.21289		1.86545	3.34581	0.445257	3.23327	9.18583	10		0.108696		0.5	0.000451	0.358709
		1.7135	6.57967								0.166667	0.111111						1.74226		4.24545	5.62352	8.68462	0.492423		3.03548		0.153846		0.0625	2.38e-06	2.07e-09	0.321793		0.105263		10		4.34526	0.779422	0.053033	0.74907	10	2.32393		0.130435		0.666667	0.16618	0.885049
		40	34.5785								0.065574	0.666667						0.302245		1.70806	0.969622	0.33774	1.30485		7.49711		0.076923		0.222222	0.107245	0.459473	0.049562		0.333333		10		5.26774	0.054685	4.26411	1.3098	2.14521	2.24052		0.086957		0.3125	0.881688	5.44e-05
		16.5542	34.5827								0.022222	0.666667						0.257781		3.79853	6.0165	1.36937	0.679559		0.199361		0.307692		0.111111	9.63e-07	0.04272	0.209142		0.181818		10		1.99465	5.38e-12	0.642172	0.162688	0.854602	10		0.173913		0.5	1	0.227944
		4.77277	6.83143								0.125	0.111111						6.72225		10	5.72695	0.389981	2.02038		0		0.230769		0.210526	1.88e-06	0.407398	0.009542		0.181818		3.27005		2.01729	0.042229	0.000737	6.64759	0.942433	10		0.173913		0.25	0.907342	0.998304
		40	6.54288								0.084906	0.111111						2.38513		1.56372	1.29834	0.750949	0.750949		10		0.076923		0.055556	0.050311	0.17744	0.17744		0.165414		7.77754		0.614117	0.196394	0.003767	3.72803	10	10		0.195652		0.333333	0.636218	0.991364
		40	15.5258								0.051136	0						2.70349		2.1228	1.33058	1.71716	0.292745		0.377257		0.076923		0.117647	0.046711	0.019179	0.50963		0.105263		10		2.07105	0.004277	0.566383	3.82479	10	5.44012		0.347826		0.5	0.9902	0.271405
		16.8181	13.2953								0.045455	0.014286						3.61339		3.41574	4.06816	0.602642	1.70815		1.04925		0.153846		0.25	8.55e-05	0.249665	0.019582		0.166667		0.650187		0.289986	0.358803	2.83294	1.90021	0.998303	10		0.108696		0.25	0.437721	0.001469
		1.92133	40								0	0.042857						5.35762		0.027023	5.69129	2.02038	1.40202		0.00018412		0.153846		0.185185	2.04e-06	0.009542	0.039626		0.136364		2.50078		3.95444	10	1.23236	10	10	3.8753		0.130435		0.076923	3.45e-12	0.058565
		40	40								0.0625	0.1						0.017503		0.050109	2.98535	0.023219	2.91784		10		0.142857		0	0.001034	0.94794	0.001208		0.295455		0.360112		10	5.80118	3.01183	10	5.07766	10		0.26087		0.413043	1.58e-06	0.000973
		1.46089	40								0	0.061538						3.21666		9.59744	2.77037	0.470988	1.54701		10		0.571429		0.214286	0.001697	0.338074	0.028379		0.375		3.23328		10	10	0.376916	10	0.826246	10		0.195652		0.282609	2.17e-18	0.41984
		14.6788	40								0.030303	0.061538						0.022743		3.45343	5.08986	1.34181	10		0.910122		0.142857		0.2	8.13e-06	0.045518	1.4e-50		0.15		1.61347		7.00491	0.60694	0.000762	10	0.112462	7.89123		0.152174		0.375	0.247207	0.998246
		39.9927	40								0.057692	0.138462						6.32066		2.34461	1.94083	6.98157	10		0.981111		0.285714		0.055556	0.01146	1.04e-07	3.48e-27		0		1.91831		9.8904	0.325365	1.60462	9.41386	10	10		0.333333		0.307692	0.472754	0.024853
		0.37003	21.6388								0	0						0.449175		5.33832	6.90262	0.425393	10		0.330661		0.142857		0.071429	1.25e-07	0.375497	2.16e-17		0.285714		1.15968		0.022328	3.39059	4.20371	2.79429	1.53753	10		0.666667		0.307692	0.000407	6.26e-05
		0.284467	21.7542								0	0.015385						0.277784		1.37864	0.015591	3.22841	10		10		0.142857		0.142857	0.964736	0.000591	1.07e-23		0.8125		2.07891		4.23016	0.00196	0.242409	10	10	10		0.333333		0.272727	0.995496	0.572257
		14.0001	5.48115								0.666667	0.072464						6.0165		10	7.80856	0.256573	0.117655		10		0.428571		0.053333	1.55e-08	0.553894	0.762685		0.172932		2.621		1.4754	10	0.656612	5.43e-07	5.7766	4.96904		0.5		0.333333	5.88e-13	0.220489
		0.485254	5.30445								0	0.043478						0.506973		3.53021	1.98611	3.61893	10		1.94404		0.142857		0.25	0.010325	0.00024	4.71e-15		0.105263		1.93461		9.05048	8.40963	0.003011	1.52e-05	4.8387	10		0.333333		0.466667	3.89e-09	0.993091
		16.9013	23.393								0.130435	0.304348						1.29834		1.02757	1.28872	0.832944	10		4.83349		0.142857		0.166667	0.051437	0.146911	5.79e-18		0.166667		0.95054		0.480094	3.26455	1.04675	3.8101	3.80643	10		0.5		0.125	0.000544	0.089796
		4.126	7.33497								0	0.072464						6.35082		10	0.077821	4.22098	10		0.453702		0.428571		0.125	0.835948	6.01e-05	1.5e-14		0.0909091		2.14044		0.025661	10	0.956488	5.84867	0.014754	0.272575		0.666667		0.230769	1.18e-11	0.110538
		2.75666	0.232903								0.25	0						4.28408		10	1.24427	1.30324	10		2.27489		0.142857		0.053333	0.056981	0.049746	3.3e-14		0.193182		1.53464		10	0.169351	0.163538	2.61194	10	0.0579117		0.666667		1	0.677095	0.686217
		3.29492	6.44669								0	0.125						1.33058		0.908053	0.063537	3.27142	2.20642		6.17495		0.142857		0	0.863898	0.000535	0.006217		0.333333		2.56316		5.65308	10	1.15301	4.42755	0.901762	10		0.333333		0.555556	8.43e-12	0.070306
		3.69831	2.12535								0.02381	0.5						0.571991		7.80599	1.28086	0.256896	0.000736		7.91202		0.142857		0.058824	0.052377	0.553482	0.998307		0.363636		1.40458		1.96167	10	0.587833	2.99478	1.83143	3.60405		0.333333		0.25	2.96e-11	0.258326
		26.4368	8.14904								0.136364	0.030303						2.74479		1.74215	0.77817	0.339174	10		6.9124		0.1		0.5	0.16666	0.457959	2.41e-19		0.180451		1.11624		10	0.885594	2.23624	2.2417	10	10		0.333333		0.153846	0.130139	0.005804
		9.38828	12.1573								0.030303	0.060606						1.28294		0.810882	2.72405	1.46313	9.63895		5.44231		0.2		0.1	0.001888	0.034424	2.3e-10		0.105263		5.10366		10	0.168233	2.64834	4.07988	1.64639	4.0226		0.5		0.384615	0.67884	0.002247
		40	2.3838								0.094595	0						2.86048		0.705967	1.82665	2.14124	10		6.20018		0.1		0.055556	0.014906	0.007224	1.19e-23		0.25		0.604488		10	1.26164	1.63497	1.06983	0.275227	4.02904		0.333333		0.434783	0.054747	0.023176
		0.564224	25.6853								0.04	0.041667						8.69722		10	1.95772	3.49591	0.071902		0.080665		0.2		0.117647	0.011022	0.000319	0.847419		0.0909091		3.1703		6.75048	6.99621	1.6321	1.2686	10	10		0.333333		0.195652	1.01e-07	0.023329
		0.006223	11.8138								0	0.010417						5.52754		5.19275	3.45864	0.179408	10		7.58008		0.1		1	0.000348	0.661595	1.2e-13		0.159091		1.71343		1.50613	6.80659	4.33442	2.4712	1.18989	10		0.333333		0.24	1.56e-07	4.63e-05
		40	40								0.133333	0.072917						0.602025		10	3.49886	0.691227	10		10		0.1		0.111111	0.000317	0.203598	2.86e-31		0.255639		2.14669		2.08688	10	5.39541	2.28194	10	10		0.333333		0.5	6.15e-11	4.02e-06
		40	40								0.096774	0.052083						4.33204		10	5.80092	4.0927	10		2.75097		0.1		0.125	1.58e-06	8.08e-05	8.64e-16		0.210526		1.16886		5.21241	1.10271	0.807318	1.27373	3.92335	10		0.666667		0.285714	0.078938	0.155841
		1.3657	40								0.016529	0.1875						5.20264		0.000176	5.33832	10	0.010244		4.99931		0.1		0.142857	4.59e-06	7.98e-15	0.976688		0.5		0.351758		6.16224	3.55566	0.01907	2.97166	10	0.808701		0.333333		0.4	0.000278	0.957039
		19.4165	40								0.090909	0.052083						4.61342		10	10	10	0.503221		1.29317		0.1		0.111111	4.8e-19	1.15e-22	0.313891		0.318182		0.352003		1.81408	4.08942	0.816041	5.8376	1.20272	0.748537		0.333333		0.5	8.14e-05	0.152742
		33.2833	40								0.0625	0.114583						9.88712		3.25332	10	0.056584	2.52083		1.22758e-05		0.2		0.111111	6.9e-26	0.877842	0.003014		0.261364		0.527722		0.897385	10	1.36176	0.201015	1.77558	10		0.333333		0.25	8.79e-13	0.043475
		40	40								0.15	0.052083						10		10	10	2.59556	1.17245		6.57554		0.3		0.357143	4.44e-20	0.002538	0.067228		0.2		1.47988		6.90793	4.90311	0.273327	2.34951	2.77744	0.0506081		0.333333		0.5	1.25e-05	0.532934
		0.28976	40								0	0.104167						7.97553		3.44744	3.89982	7.79593	0.24853		0.0746172		0.3		0.111111	0.000126	1.6e-08	0.564248		0		2.78273		9.55101	4.13102	3.80406	7.12661	1.18367	9.18006		0.333333		0.6	7.4e-05	0.000157
		1.08216	2.84186								0	0.054054						7.80856		5.80092	6.63932	2.76e-09	1.96597		3.41697		0.3		0.071429	2.29e-07	1	0.010815		0.142857		2.44332		0.846873	4.15949	6.03679	7.1904	10	0.254038		0.5		0.25	6.93e-05	9.19e-07
		0.555396	0.405527								0.071429	0.027027						6.80698		1.94272	9.65217	10	0.15886		2.30395		0.2		0	2.23e-10	5.59e-12	0.693649		0		2.42353		0.784079	6.86034	1.19324	0.008303	1.2939	4.10928		0.5		0.090909	1.38e-07	0.064085
		40	0.068584								0.136364	0						3.64779		10	1.5666	0.030987	10		5.27743		0.1		0.357143	0.027127	0.931136	1.11e-14		0.263158		1.28198		1.85403	1.23363	0.016936	0.061755	10	8.27196		0.666667		0.5	0.058394	0.961754
		21.881	0.849581								0.060606	0						10		0.067153	2.34738	2.65579	0.510593		10		0.142857		0.178571	0.004494	0.002209	0.308608		0.333333		1.54708		0.005994	0.651032	1.30001	7.36909	1.97966	0.922247		0.5		0.230769	0.223341	0.050118
		40	1.95117								0.054054	0.027027						10		5.31936	5.63474	2.37894	0.004337		0.687272		0.285714		0.0625	2.32e-06	0.004179	0.990062		0.181818		1.81533		2.06487	0.821369	1.12571	0.17753	6.786	0.117183		0.333333		0.5	0.15088	0.074867
		40	40								0.007407	0.189189						10		5.68655	4.13984	2.59625	0.002381		2.19772e-07		0.214286		0.2	7.25e-05	0.002534	0.994533		0.113636		2.04167		0.356495	0.286911	4.38274	2.98295	10	1.39892		0.5		0.153846	0.516522	4.14e-05
		40	3.43934								0.066298	0.081081						10		4.15821	4.09368	3.86986	0.006589		0.917479		0.214286		0.142857	8.06e-05	0.000135	0.984942		0.105263		0.936745		3.1286	0.553429	5.48e-05	9.99616	4.85987	5.69612		0.333333		1	0.279622	0.999874
		10.7862	2.55682								0.02963	0.054054						10		10	6.61887	4.35265	0.008249		0.859806		0.214286		0.125	2.41e-07	4.44e-05	0.981184		0.0833333		1.56018		2.57618	1.04884	0.019707	10	3.2534	0.220195		0.333333		0.2	0.089363	0.955637
		40	16.6856								0.083333	0.135135						10		3.19616	6.9937	10	0.979562		0.93687		0.142857		0	1.01e-07	6.24e-37	0.104819		0.181818		1.09288		1.05357	0.994068	6.45111	10	10	7.37577		0.5		0.272727	0.101375	3.54e-07
		2.78377	1.12921								0.125	0						10		10	5.11768	0.004692	0.001212		0.000142952		0.142857		0.047619	7.63e-06	0.989254	0.997213		0.113636		5.35809		3.33183	0.421862	0.896259	2.64502	10	5.33893		0.5		1	0.378563	0.126982
		11.3442	2.25822								0.129032	0.054054						10		10	3.70141	10	0.004478		10		0.142857		0.142857	0.000199	1.61e-20	0.989742		0.3		5.15295		10	0.078251	5.65236	1.58557	10	0.217429		0.5		0.4	0.83512	2.23e-06
		0.928784	40								0.090909	0.411765						10		4.7824	10	10	0.003282		0.905226		0.214286		0.333333	4.22e-77	4.9e-19	0.992471		0.166667		1.39739		0.072973	0.253857	1.41446	3.50054	3.1269	9.77578		0.333333		0	0.55737	0.038507
		0.918984	40								0	0.294118						10		6.24367	10	10	0.005754		0.867338		0.142857		0.5	1.37e-11	6.86e-16	0.986838		0.214286		0.995729		6.30856	2.99733	3.81853	1.75325	1.24174	10		0.5		0.217391	0.001006	0.000152
		40	16.0966								0.068966	0.052632						10		3.01289	10	5.28421	1.36914		9.75015		0.142857		1	1.62e-29	5.2e-06	0.042742		0.3125		0.718785		3.55006	2.86376	1.29643	6.68497	0	0.00998139		0.333333		0.375	0.001368	0.050533
		40	25.2006								0.132075	0.026316						10		10	2.6133	0.744581	0.006348		3.42356		0.214286		0.12	0.002436	0.180061	0.985489		0.0526316		0.956077		9.58167	0.048252	0.999038	1.04312	7.5277	10		0.333333		0.285714	0.894846	0.100222
		10.5613	33.4166								0.03125	0.052632						10		5.1333	0.724103	2.51327	0.001421		7.61357		0.142857		0.071429	0.188754	0.003067	0.996734		0.166667		0.374334		2.08981	0.381095	3.03758	0.106223	0.032289	6.97393		0.333333		0.5	0.41582	0.000917
		40	21.1241								0.048	0.625						10		10	0.850607	2.28127	0.006479		0.721894		0.142857		0.029412	0.141057	0.005233	0.985193		0.0909091		0.573065		2.08835	0.05891	10	1.01496	10	0.0756347		0.333333		0.5	0.873153	7.1e-14
		3.48787	14.6446								0.375	0.375						10		10	10	0.631636	0.019611		0.00974136		0.214286		0.236364	5.32e-13	0.233541	0.955848		0.0909091		0.696466		0.272451	0.347207	1.16246	9.86004	5.98804	4.69618		0.333333		0.192308	0.449566	0.068792
		40	10.2033								0.041667	0.25						10		1.83e-06	2.53975	3.02558	2.58989		10		0.285714		0.192982	0.002886	0.000943	0.002571		0.133333		1.00847		4.76811	0.907993	0.100275	10	10	0.34483		0.5		0.176471	0.123597	0.793825
		0.10126	4.09378								0	0.296296						10		0.089128	2.37416	3.09321	0.003		6.84464		0.142857		0.142857	0.004225	0.000807	0.993116		0.263158		3.9141		2.06196	1.00651	10	5.10541	10	4.46229		0.333333		0.5	0.098512	4.47e-12
		22.2239	0.107228								0.142857	0.185185						5.64512		10	6.86172	1.59097	7.12601		10		0.071429		0.066667	1.37e-07	0.025647	7.48e-08		0.333333		2.41051		1.82792	1.24973	2.16032	2.23207	0.173301	10		0.5		0.5	0.056269	0.006913
		10.1522	3.06874								0.071429	0.111111						6.39069		1.79347	5.63612	3.03249	10		1.13118		0.071429		0.5	2.31e-06	0.000928	5.68e-21		0.0454545		1.40945		7.83726	1.24299	3.65977	3.03233	9.01983	0.479173		0.333333		0.214286	0.057149	0.000219
		12.9578	1.2027								0.2	0.090909						10		10	3.31381	1.5812	9.34122		1.04254		0.115385		0.026316	0.000485	0.02623	4.56e-10		0.272727		3.64932		8.24341	0.036568	2.56904	0.737143	1.50416	6.1939		0.333333		0.352941	0.919246	0.002697
		8.72698	0.722716								0.090909	0						10		0.946825	3.31646	10	10		0.0666583		0.153846		0.333333	0.000483	9.24e-12	2.67e-19		0.0666667		1.87701		10	0.159887	4.8658	10	1.98e-07	10		0.333333		0.285714	0.692011	1.36e-05
		40	6.11712								0.059406	0.181818						10		10	3.35549	5.40873	10		1.53352e-09		0.115385		0.063492	0.000441	3.9e-06	1.75e-13		0.159091		2.44222		3.24323	2.76714	2.34899	8.20928	10	5.82211		0.5		0.2	0.001709	0.004477
		40	0.845283								0.044444	0.090909						10		6.04699	0.889054	5.70372	10		7.98675		0.076923		0.071429	0.129106	1.98e-06	1.72e-32		0.210526		0.951099		1.86449	1.45776	0.341135	7.10063	7.54852	1.69755		0.5		0.434783	0.034853	0.455895
		40	1.07068								0.094444	0.333333						10		10	0.50124	1.4168	2.06724		9.18024		0.192308		0.346667	0.315326	0.0383	0.008566		0.25		5.2029		0.257719	1.89257	0.843464	1.45623	0.060492	2.09962		0.5		0.058824	0.012807	0.143396
		3.31197	0.02649								0.043478	0						10		0.011886	0.816132	8.76073	9.40564		0.492912		0.076923		0.2	0.15271	1.73e-09	3.93e-10		0.0909091		1.6725		1.8149	2.60352	2.68686	0.060161	3.43024	10		0.333333		0.5	0.002492	0.002057
		2.10246	40								0.333333	0.259259						10		1.95626	7.32132	2.71885	3.34342		0.060149		0.307692		0.333333	4.77e-08	0.00191	0.000454		0.0909091		2.05234		10	0.452899	1.88812	0.109914	0.500077	0.186298		0.333333		0.214286	0.352452	0.012938
		40	36.4675								0.102941	0.111111						0.011702		0.423899	0.117576	1.81429	10		4.1566		0.133333		0.5	0.762823	0.015336	1.16e-16		0.210526		3.99686		4.58815	0.993973	6.72478	5.0286	7.52577	10		0.333333		0.333333	0.101397	1.88e-07
		40	13.6917								0.016393	0.037037						0.029866		10	0.020327	2.05581	0.433154		5.83271		0.2		0.16	0.954275	0.008794	0.368847		0.333333		2.84009		2.0732	0.509106	0.180215	1.08134	1.86e-05	10		0.24		0.5	0.309667	0.660367
		0.719838	25.8339								0.153846	0.111111						0.011886		3.29433	0.341344	2.38791	10		0.397574		0.2		0.111111	0.455676	0.004093	3.96e-22		0.136364		0.502251		2.15416	2.82237	1.62442	1.44091	6.83073	5.04741		0.32		0.423077	0.001505	0.023746
		5.00164	7.57409								0.133333	0						1.01065		6.10094	0.001293	3.83873	0.704716		0.00450071		0.133333		0.071429	0.997026	0.000145	0.197371		0.125		0.166926		6.85777	0.104833	4.86547	7.1783	7.59607	3.08629		0.24		0.142857	0.785537	1.36e-05
		14.8487	7.76501								0.0625	0.037037						0.191034		2.91395	4.96164	1.04091	10		10		0.2		0	1.09e-05	0.091011	1.5e-18		0.299314		0.157699		2.99964	1.40354	10	0.434705	10	10		0.32		0.5	0.039488	2.27e-20
		3.83446	40								0.071429	0.296296						10		0.277784	0.197646	4.46321	7.19018		10		0.055556		0.142857	0.634387	3.44e-05	6.45e-08		0.294118		8.10727		2.57164	0.230601	10	1.64899	10	10		0.36		0.2	0.588029	1.76e-13
		9.97646	10.1677								0	0.037037						10		1.34735	1.0225	2.59823	10		10		0.074074		0.333333	0.094952	0.002522	1.53e-26		0.273885		2.54039		2.13846	0.149618	5.6734	3.77262	10	10		0.24		0.181818	0.708568	2.12e-06
		3.02589	5.98836								0	0.037037						3.27865		10	3.84e-11	1.57991	3.78e-07		0.599368		0.083333		0.125	1	0.026308	0.999999		0.363636		10		3.83126	0.154884	9.98338	10	8.69952	10		0.16		0.142857	0.700029	1.04e-10
		8.29386	0.812901								0	0.153846						6.39021		1.65671	0.000698	0.904278	3.45935		0.647789		0.166667		0.222222	0.998395	0.124659	0.000347		0.388889		8.87427		2.71126	0.194952	0.282468	10	9.95696	10		0.32		0.142857	0.638335	0.521833
		14.2024	5.04777								0.037037	0.153846						3.37971		10	3.82542	0.586214	7.04481		1.77918		0.083333		0.111111	0.000149	0.25929	9.02e-08		0.113636		4.55967		10	10	0.00555	10	1.24285	10		0.36		0.285714	1.13e-18	0.987302
		1.00913	5.32055								0	0.153846						2.9485		3.02836	1.18061	3.37378	10		1.04669		0.083333		0.25	0.065976	0.000423	9.98e-27		0.333333		6.70289		10	5.71363	1.60483	8.31055	10	8.84873		0.4		0.590909	1.93e-06	0.024841
		2.77607	2.45316								0.03125	0.307692						1.41659		7.87638	3.73075	2.23634	10		0.00282879		0.083333		0.142857	0.000186	0.005803	2.5e-30		0.159091		1.49455		1.82721	1.06093	7.05358	1.06415	10	5.57658		0.6		0.375	0.08691	8.84e-08
		2.39288	0.141642								0.038462	0.076923						3.73773		1.34279	2.37395	0.920831	6.08545		2.20378		0.083333		0.333333	0.004227	0.119997	8.21e-07		0.0625		1.3513		1.97761	10	0.185593	2.38805	0.082146	6.48896		0.2		0.5	4.41e-15	0.652239
		40	0.027653								0.069307	0.076923						10		0.033875	1.7833	0.878012	10		10		0.235294		0	0.01647	0.13243	8.46e-18		0.0568182		0.104235		1.69628	0.039185	0.434907	7.94603		10		0.2		0.28	0.913724	0.367361
		40	4.74988								0.056	0.153846						10		1.95662	0.008581	0.882907	0		0.334018		0.117647		0.0625	0.980436	0.130946	1		0.5		0.451084		10	3.91079	0.194835	10		10		0.32		0.333333	0.000123	0.638506
		24.2579	2.04852								0	0						10		10	0.039396	2.38097	0.009141		0.00285494		0.117647		0.052632	0.913281	0.004159	0.979173		0.0454545		0.259976		7.77754	0.663689	0.001003	0.063767		1.55584		0.16		0.195652	0.216926	0.997694
		40	2.53661								0.09434	0						10		0.921906	0.46783	1.91454	10		7.64142e-08		0.058824		0.333333	0.340542	0.012175	1.08e-14		0.0909091		2.44913		9.4067	0.573266	0.443622	0.605226		0.136029		0.24		0.294118	0.267137	0.360062
		10.1083	0.945146								0.125	0						10		10	0.530131	1.01913	10		7.03409		0.147059		0.142857	0.295032	0.095691	3.52e-14		0.3		5.87153		10	10	0.003	1.32453		0		0.16		0.384615	1.81e-32	0.993116
		21.1416	1.056								0.04918	0						10		1.83192	0.702107	0.933087	0.014399		0.505713		0.147059		0.1	0.19856	0.116658	0.967388		0		2.45739		1.77799	6.77916	0.26061	3.09993		10		0.12		0.176471	1.66e-07	0.548769
		40	5.28256								0.028409	0						10		2.16868	2.82897	1.79957	10		7.35545		0.088235		0.117647	0.001483	0.015865	4.94e-17		0.25		2.46477		1.91203	2.0665	2.32523	2.33189		0.00465986		0.28		0.466667	0.00858	0.004729
		40	0.962694								0.054054	0						10		3.09343	0.151778	2.47234	2.49e-09		1.62955		0.058824		0.307692	0.705053	0.00337	1		0.333333		9.32308		1.98279	1.62082	1.19084	3.19112		0.137867		0.2		0.25	0.023943	0.064441
		1.72402	1.04205								0.25	0						10		10	0.304774	7.79383	2.76945		0.291291		0.176471		0.315789	0.495708	1.61e-08	0.0017		0.0526316		1.25752		8.63031	5.53486	0.143939	1.50035		0.00275987		0.2		0.571429	2.92e-06	0.717896
		3.37405	3.42335								0.081081	0.25						10		1.61e-05	0.784261	0.291291	6.47311		0.248371		0.117647		0	0.164338	0.511339	3.36e-07		0		0.424885		1.75238	10	0.015775	1.93952		10		0.2		0.5	1.01e-19	0.964329
		0.584704	3.47075								0	0.25						10		1.13178	0.006511	0.332333	4.75427		8.35615		0.088235		0	0.985119	0.465229	1.76e-05		0.0909091		3.07877		10	10	0.104862	1.56535		0		0.48		0.307692	9.45e-12	0.785485
		0.858557	0.275009								0	0						10		10	2.25076	4.07697	8.67292		0.344897		0.088235		0.232558	0.005614	8.38e-05	2.12e-09		0		1.6374		3.15665	0.450488	2.70173	2.86169		0.00139827		0.24		1	0.354415	0.001987
		6.2045	0.289325								0.222222	0.125						10		7.9784	0.318735	0.598042	10		0.613897		0.029412		0.214286	0.480026	0.252324	2.04e-14		0.0681818		2.12367		3.95496	3.06935	3.42278	4.75032		0.00914933		0.28		0.375	0.000852	0.000378
		9.7369	2.65533								0.071429	0.375						5.56197		10	0.116577	2.85222	9.76254		2.18692		0.029412		0.079365	0.764581	0.001405	1.73e-10		0.266667		0.248577		1.86587	1.40872	0.001033	0.435361		10		0.16		0.222222	0.039019	0.997625
		3.05316	0.061355								0.04	0.125						10		3.32289	3.28382	5.36547	0.21961		0.0779762		0.117647		0.2	0.00052	4.31e-06	0.603101		0.0909091		1.94635		1.40648	3.67394	0.163514	0.10696		10		0.12		0.5	0.000212	0.686255
		4.84939	0.463426								0.133333	0.125						10		0.001832	0.424631	1.83471	0.274349		0.847738		0.058824		0.0625	0.376157	0.014631	0.531681		0.2		1.00563		1.28372	1.08201	0.410242	5.96575		0.718976		0.16		0.25	0.082792	0.388828
		0.661897	0.858557								0	0						10		1.89335	0.005023	2.15058	0.001841		4.20377		0.058824		0.333333	0.988502	0.00707	0.99577		0		10		4.56524	6.0858	2.15033	2.7511		10		0.32		0.32	8.21e-07	0.007074
		1.03e-05	10.3285								0.192308	0.26087						3.05361		10	1.69514	0.003661	3.54297		2.25194		0.058824		0.176471	0.020177	0.991605	0.000286		0.159091		3.46776		10	0.002377	2.22495	3.97698		3.3356		0.2		0.307692	0.994542	0.005957
		0.45098	1.66713								0	0.347826						10		2.44413	1.80542	1.3123	1.65445		0.00134781		0.117647		0.178571	0.015653	0.048719	0.022159		0.125		1.98583		10	1.4081	0.774052	3.81534		0.0113058		0.2		0.24	0.039075	0.168247
		0.410031	1.92133								0	0						10		10	1.75336	0.073522	5.11362		1.32421		0.058824		0.166667	0.017646	0.844264	7.7e-06		0.238636		0.295397		1.27195	0.65957	2.44937	3.1525		10		0.16		1	0.218993	0.003553
		40	2.38536								0.097744	0.5						4.98656		10	1.85468	1.25189	2.78973		7.02286e-05		0.058824		0.026316	0.013974	0.05599	0.001623		0.125		0.8078		3.40702	2.89e-05	2.1006	0.43108		0		0.16		0.375	0.999934	0.007932
		1.01873	1.8639								0	0						0.922952		0.495843	1.79347	0.15373	7.90989		2.79401		0.029412		0.5	0.016089	0.701891	1.23e-08		0.318182		0.984304		10	1.54082	3.73815	2.56923		3.40372		0.2		0.357143	0.028786	0.000183
		40	0.918984								0.123077	0						8.80228		1.35573	10	1.27954	2.80825		1.42155		0.088235		0	5.07e-11	0.052536	0.001555		0.0625		10		10	4.09805	0.655901	5.00936		10		0.28		0.304348	7.98e-05	0.220851
		1.50547	5.45813								0.05	0.230769						6.686		10	10	0.057465	0.50807		0.000363257		0.088235		0.105263	3e-18	0.876063	0.310406		0.0681818		10		1.68576	7.99482	0.151919	2.14128		10		0.36		0.32	1.01e-08	0.704824
		1.51145	1.77152								0.12	0.076923						1.53699		0.221786	10	0.23378	1.77e-08		0.0082916		0.034884		0.333333	8.91e-21	0.583741	1		0.157895		3.32217		2.87912	4.99232	0.462764	3.53808		10		0.32		0.375	1.02e-05	0.344537
		0.863137	3.94426								0	0.153846						8.58993		3.69865	10	1.25839	1.35839		0.479257		0.034884		0.2	6.19e-15	0.055159	0.043814		0.142857		10		10	0.002338	0.05243	0.095216		10		0.24		0.642857	0.994632	0.886278
		40	1.85412								0.011111	0.076923						10		10	10	0.273425	3.48676		1.28044		0.423077		0.078947	8.27e-25	0.532813	0.000326		0.142857		2.65264		0.004493	0.025286	1.098	0.245704		10		0.32		0.166667	0.94344	0.0798
		2.80826	4.4418								0.037037	0.153846						9.84068		1.37847	10	0.479297	2.31596		5.2681		0.269231		0	3.01e-32	0.331668	0.004831		0.272727		0.794157		2.09423	10	0.097691	0.012988		10		0.16		0.5	1.11e-13	0.798563
		9.46605	1.79985								0.030303	0.076923						10		10	10	0.9833	1.35905		0.0045168		0.076923		0.233333	2.14e-13	0.10392	0.043747		0		10		3.85924	10	0.712527	0.001112		10		0.16		0.16	5.89e-17	0.193853
		40	3.83284								0.039604	0.153846						10		10	4.60958	9.21404	2.42042		10		0.026667		0.111111	2.46e-05	6.11e-10	0.003798		0.0454545		3.28756		10	10	0.526494	0.059949		10		0.12		0.6	1.32e-19	0.297513
		2.5092	3.69658								0.037037	0.076923						10		1.9527	3.28643	1.55004	2.66114		10		0.16		0.333333	0.000517	0.028181	0.002182		0.178571		0.487483		2.3712	7.94663	0.40027	0.816577		10		0.16		0.26087	1.13e-08	0.39786
		0.886342	0.890942								0	0						10		3.12251	6.21375	1.47491	0.051405		0		0.093333		0.192308	6.11e-07	0.033504	0.888373		0		1.90636		1.26894	2.58793	0.020351	5.64841		10		0.24		0.090909	0.002583	0.95422
		2.80057	3.40114								0.333333	0.12						10		0.649343	3.51354	1.84595	2.12503		10		0.24		0.1	0.000307	0.014258	0.007498		0.255682		0.705001		1.31953	6.33244	3.14889	2.98637		10		0.36		0.375	4.65e-07	0.00071
		0.671712	0.691296								0	0						10		2.54789	10	1.42155	0.544895		1.69007		0.12		0.166667	1.83e-50	0.037884	0.285171		0.181818		0.413903		0.338157	0.053381	0.086755	0.004355				0.28		0.454545	0.88434	0.818926
		40	1.34212								0.027027	0						10		0.006307	3.2667	0.597985	1.0698		0		0.053333		0	0.000541	0.252357	0.085153		0		4.56524		2.433	10	3.96615	0.800457				0.32		0.571429	1.37e-29	0.000108
		40	1.51145								0.105263	0.12						10		1.76435	5.19762	3.68918	1.04274		10		0.026667		0.5	6.34e-06	0.000205	0.090627		0.411765		1.56103		3.23808	0.565128	0.554895	0.008044				0.24		1	0.27219	0.27868
		6.57967	7.87445								0.111111	0.04						10		10	1.287	1.94003	1.8377		10		0.08		0.235294	0.051642	0.011481	0.014531		0.285714		2.91442		10	0.62418	0.726098	5.60751				0.16		0.222222	0.237586	0.187889
		40	6.22888								0.022556	0						10		10	9.33091	4.32741	1.4532		10		0.053333		0.026667	4.67e-10	4.71e-05	0.035221		0.0454545		1.2897		10	7.44935	2.0081	2.3436				0.32		0.179775	3.55e-08	0.009815
		40	40								0.081081	0.44						10		0.822883	6.74325	4.35911	1.14824		0		0.053333		0.333333	1.81e-07	4.37e-05	0.071083		0		1.2837		6.63589	1.93958	0.117656	2.92486				0.36		0.4	0.011493	0.762683
		8.29132	0.03079								0	0.08						10		2.3438	10	2.9084	0.202751		10		0.053333		0.25	1.87e-49	0.001235	0.626973		0.232955		4.74138		3.30856	6.32041	0.256407	2.79195				0.12		0.076923	4.78e-07	0.554106
		40	40								0.071429	0.44						1.41838		0.262322	7.35408	5.99622	0.053466		0		0.1		0.2	4.43e-08	1.01e-06	0.884167		0		0.047799		6.70956	0.086468	1.90844	1.54346				0.24		0.375	0.819467	0.012347
		2.76075	0.019049								0.166667	0.08						0.523797		8.96404	10	0.344897	0.85511		5.15143		0.1		0.055556	2.54e-24	0.451963	0.139601		0.117647		5.43879		10	6.51188	0.664649	4.37558				0.4		0.307692	3.08e-07	0.216447
		0.024906	0.714852								0	0.04						8.67371		10	10	1.69298	0.790671		0.0901982		0.095238		0.078947	1.08e-63	0.020278	0.161931		0		6.33831		10	3.07899	3.83496	0.17611				0.24		0.307692	0.000834	0.000146
		8.00798	1.10609								0	0.04						2.46594		0.033468	4.478	0.372876	1.00076		2.45542		0.047619		0.142857	3.33e-05	0.423764	0.099825		0.0357143		4.45007		0.94692	5.1805	1.60301	1.26222				0.28		0.423077	6.6e-06	0.024945
		8.22456	8.78584								0.117647	0.333333						10		3.64624	7.55552	8.34962	2.07099		0		0.166667		0.117647	2.78e-08	4.47e-09	0.008492		0		0.106509		0.913713	3.47558	0.261906	2.8815				0.16		0.24	0.000335	0.547134
		0.812901	24.1824								0.153846	1						10		3.87025	0.632362	5.77817	0.073137		0.027889		0.166667		0.142857	0.233152	1.67e-06	0.845013		0.0526316		3.37834		10	0.555399	4.92337	7.28851				0.16		0.357143	0.278356	1.19e-05
		15.9964	40								0.068182	0.073171						10		2.11591	1.83927	1.98979	0.518559		0.58784		0.166667		0	0.014479	0.010238	0.302999		0.0357143		2.5743		2.81799	2.00558	1.39999	1.83321				0.16		0.285714	0.009872	0.039812
		7.87688	40								0	0.073171						10		1.13472	10	5.98805	0.627207		1.16156		0.111111		0.114035	9.28e-17	1.03e-06	0.235936		0.526316		2.05109		0.639802	1.55364	1.99308	0.003484				0.32		0.454545	0.027948	0.010161
		1.88044	40								0.043478	0.073171						10		1.56719	3.06385	2.47137	1.20599		8.66198		0.333333		0	0.000863	0.003378	0.062232		0.357143		2.16451		10	3.2997	0.513246	6.76716				0.16		0.285714	0.000502	0.306728
		40	40								0.04717	0.073171						10		7.25355	1.57091	1.81388	1.03651		10		0.111111		0.033333	0.026859	0.01535	0.091938		0.36		1.07554		2.52752	0.225348	3.58394	10				0.2		0.26087	0.595185	0.000261
		9.1456	40								0.142857	0.390244						10		10	0.006917	6.44468	2.08121		6.27952		0.111111		0.142857	0.984198	3.59e-07	0.008295		0.375		1.32924		4.66259	2.27681	0.55736	10				0.28		0.181818	0.005287	0.277102
		7.45171	40								0.1	0.068966						7.90735		1.75336	7.12482	0.024086	0.07992		7.25671		0.055556		0.5	7.5e-08	0.946049	0.831917		0.176471		2.32817		1.82888	10	0.041353	3.39341				0.16		0.5	4.16e-16	0.909173
		14.4606	40								0.0625	0.172414						1.01624		10	3.09443	6.02127	1.45948		5.05154		0.055556		0.072727	0.000805	9.52e-07	0.034716		0.0714286		1.83965		0.625809	6.89579	0.718491	1.34288				0.28		0.162162	1.27e-07	0.191209
		4.54772	40								0.032258	0.103448						3.60979		10	4.28947	1.1223	0.390161		0		0.111111		0.079365	5.13e-05	0.075457	0.407229		0		0.56005		5.11121	0.895443	1.46418	6.53711				0.28		0.142857	0.12722	0.034342
		33.4419	40								0.090909	0.005682						3.55986		5.00868	10	2.83551	1.71449		3.10172		0.111111		0.090909	5.76e-12	0.00146	0.019298		0.181818		0.867765		0.536119	0.363229	0.958296	7.64903				0.2		0.25	0.433283	0.110079
		40	40								0.047297	0.051136						3.6284		0.524578	7.76495	2.61523	1.58228		1.71404		0.111111		0.5	1.72e-08	0.002425	0.026165		0.0357143		1.58049		2.28042	4.46338	1.62825	5.8694				0.12		0.142857	3.44e-05	0.023537
		3.4148	40								0.083333	0.255682						3.58303		0.892235	10	1.51895	0.132718		10		0.111111		0.230769	1.71e-75	0.030273	0.736685		0.214286		0.664521		10	1.61119	1.52027	1.53081				0.32		0.230769	0.02448	0.030181
		1.334	40								0.230769	0.245283						10		10	10	2.04812	1.02089		0		0.111111		0.095238	2.9e-42	0.008951	0.095304		0		0.194964		0.870472	1.51338	0.946184	0				0.08		0.5	0.030663	0.113192
		40	40								0.040541	0.188679						10		3.55492	3.52491	0.671234	0.312331		10		0.166667		0	0.000299	0.21319	0.487157		0.0882353		2.38241		5.97992	5.04156	7.63636	3.90846				0.24		0.142857	9.09e-06	2.31e-08
		2.54062	40								0.12	0.188679						2.27462		10	10	2.34576	3.46331		10		0.1		0.078947	7.14e-13	0.004511	0.000344		0.285714		1.17872		2.61576	1.26026	5.47879	8.71982				0.16		0.25	0.054922	3.32e-06
		25.9882	24.6089								0.214286	0.056604						6.7921		10	10	0.832194	2.20378		10		0.2		0.111111	4.17e-16	0.147165	0.006255		0.181818		3.16897		9.3437	2.75619	2.37304	0.000571				0.28		0.4375	0.001753	0.004236
		0.113487	20.229								0	0.09434						8.16365		6.80375	3.6282	0.596143	10		10		0.2		0.0625	0.000235	0.25343	1.23e-15		0.267045		2.89982		10	2.60296	0.811273	0.011803				0.28		0.642857	0.002495	0.154428
		9.91258	40								0.111111	0.075472						6.34566		3.01194	10	1.30526	10		0		0.2		0.166667	3.82e-27	0.049515	5.61e-11		0		3.82317		5.31253	0.85724	0.751032	0.000189				0.2		0.181818	0.138919	0.177406
		0.124665	40								0	0.527778						1.1968		10	0.106685	1.96324	4.22343		1.51641		0.1		0.214286	0.782194	0.010883	5.98e-05		0.157895		1.11216		5.90103	2.03911	0.005837	0.006962				0.24		0.375	0.009139	0.98665
		3.42596	40								0	0.494444						1.636		10	3.51905	3.13997	1.26977		8.35447		0.1		0.214286	0.000303	0.000724	0.053731		0.25		0.816583		9.40639	0.242614	0.092143	9.28e-11				0.375		0.533333	0.571986	0.80883
		0.035178	40								0	0.011111						1.95523		0.108932	3.55959	1.97882	6.40995		7.20094		0.1		0.0625	0.000276	0.0105	3.89e-07		0.214286		1.80422		10	0.080603	0.476283	4.48e-05				0.375		0.2	0.83061	0.333978
		23.3929	40								0.25	0.021978						9.82059		10	6.10526	1.94431	2.05459		9.07973		0.2		0.1	7.85e-07	0.011368	0.008819		0.285714		1.82721		3.95186	0.405574	0.075767	0.162052				0.375		0.2	0.39303	0.839911
		1.18569	40								0	0.043956						9.85106		3.40673	5.8767	1.93964	1.13805		0		0.6		0.25	1.33e-06	0.011491	0.072769		0		0.92493		2.08763	1.46235	0.365708	0.033312				0.625		0.5	0.034486	0.430817
		6.97044	40								0.12	0.197802						10		10	6.15048	3.24063	3.16378		10		0.4		0.235294	7.07e-07	0.000575	0.000686		0.159091		0.676934		7.76919	1.508	0.261457	6.55e-07				0.5		0.5	0.031045	0.5477
		0.170386	40								0	0.098901						10		3.30304	6.04875	1.94876	5.77817		0		0.105263		0.25	8.94e-07	0.011252	1.67e-06		0		0.679634		10	1.28919	1.28123	0.105393				0.75		0.230769	0.051382	0.052332
		20.0493	3.49302								0.104167	0.166667						10		10	10	0.423568	1.20474		10		0.105263		0.088235	1.93e-38	0.377079	0.062411		0.178571		2.87912		2.54669	0.356318	0.046957	8.18897				0.375		0.192308	0.440232	0.897519
		15.9698	0.108498								0.214286	0						5.23942		10	10	1.25481	3.30422		10		0.026316		0.029412	2.96e-39	0.055615	0.000496		0.214286		1.70905		0.227474	0.381203	5.08403	7.11e-05				0.375		0	0.415717	8.24e-06
		40	5.23449								0.071895	0.166667						10		3.02237	10	0.02826	1.54626		0		0.184211		0.058824	2.23e-42	0.937001	0.028428		0		3.02186		2.05294	0.353574	3.51891	2.37586				0.375		0.5	0.443023	0.000303
		19.1904	3.34391								0.038462	0.083333						10		1.97459	10	4.22557	1.83341		6.65689		0.052632		0.333333	2.67e-11	5.95e-05	0.014675		0.0294118		1.66811		1.99847	0.138171	7.37067	0.1509				0.25		0.5	0.727493	4.26e-08
		1.75225	20.5941								0	0.75						10		1.28941	9.95999	1.25629	3.39623		9.16483		0.157895		0	1.1e-10	0.055425	0.000402		0.235294		0.768253		1.19792	0.495996	0.254233	0.047733				0.5		0.16	0.319157	0.556887
		40	28.0177								0.061069	0.083333						10		3.57948	6.00636	1.29795	1.21366		8.17967		0.210526		0.1	9.85e-07	0.050356	0.061142		0.214286		1.97299		0.569716	0.133369	0.614117	0.698935				0.375		0.173913	0.735582	0.243155
		4.58281	7.8873								0.1	0.027778						10		0.003108	4.55703	2.59963	0.484356		0		0.078947		0.035714	2.77e-05	0.002514	0.327827		0		5.83032		10	0.116186	0.046901	2.01966				0.375		0.4	0.765269	0.897633
		40	9.63836								0.059406	0.027778						10		3.45623	10	2.09274	7.43362		1.73625		0.052632		0.083333	2.11e-43	0.008077	3.68e-08		0.272727		5.47125		10	3.43712	0.130842	2.87136				0.375		0.357143	0.000365	0.739875
		0.371036	16.2711								0.04	0.055556						10		10	1.60405	2.04305	2.21429		10		0.236842		0.166667	0.024886	0.009056	0.006105		0.09375		0.692596		2.12887	1.25504	6.16612	7.03006				0.375		0.277778	0.055586	6.82e-07
		3.71176	40								0.076923	0.194444						10		2.00061	1.39877	10	2.5747		10		0.131579		0.333333	0.039924	5.99e-139	0.002663		0.245614		0.419981		10	1.309	0.756364	10				0.375		0.714286	0.049091	0.175241
		0.617277	40								0	0.305556						10		10	3.82112	0.338288	5.58497		4.50037		0.184211		0.181818	0.000151	0.458893	2.6e-06		0.222222		1.95118		3.20815	3.6583	0.098355	6.24553				0.375		0.5	0.00022	0.797343
		40	8.02481								0.020408	0.027778						10		1.96906	2.3964	6.2809	2.82362		0		0.131579		0.333333	0.004014	5.24e-07	0.001501		0		1.62732		1.27144	0.703578	0.069354	10				0.625		0.206897	0.197889	0.852404
		2.2607	0.272199								0	0						2.93726		10	10	0.606288	3.23759		8.91539		0.026316		0.142857	1.82e-32	0.247578	0.000579		0.375		1.50144		2.44862	4.94249	0.095005	10				0.25		0.058824	1.14e-05	0.803517
		0.095841	40								0	0.166667						10		10	10	1.29436	7.62323		0		0.063492		0.117647	7.09e-19	0.050774	2.38e-08		0		3.97205		5.98825	2.67658	0.407909	3.32508				0.25		0.2	0.002106	0.390923
		40	27.0215								0.104167	0.111111						10		9.12318	10	4.15003	2.17798		10		0.142857		0.0625	4.67e-15	7.08e-05	0.006638		0.125		4.43788		2.06128	3.24791	0.163957	0.002255				0.25		0.5	0.000565	0.685557
		18.7265	14.2143								0.052632	0.055556						10		10	10	5.13e-05	3.76049		10		0.117647		0.133333	6.07e-28	0.999882	0.000174		0.315789		4.2228		1.76709	3.02336	3.15468	10				0.25		0.5	0.000948	0.0007
		17.8925	3.28523								0.074074	0						10		10	10	0.232383	8.81948		10		0.352941		0.095238	1.7e-25	0.585621	1.52e-09		0.285714		0.841524		0.13612	0.100932	0.838758	10				0.375		0	0.792626	0.144958
		0.551886	6.30695								0	0.125						10		2.87356	3.47578	0.027889	2.8138		0.375274		0.352941		0.026667	0.000334	0.937802	0.001535		0.444444		0.936063		2.28022	0.201301	6.41227	10				0.375		0.111111	0.62907	3.87e-07
		0.000468	8.73745								0	0.0625						2.08685		2.01362	0.100531	0.077762	0.296975		0		0.058824		0.055556	0.793358	0.836061	0.504691		0		1.33928		5.33659	0.108539	4.09203	10				0.375		0.166667	0.778863	8.09e-05
		40	1.17641								0.117647	0.0625						2.16868		3.97373	1.41838	0.960614	0.168192		1.81204		0.117647		0	0.038161	0.109493	0.678904		0.466667		2.34909		2.07538	0.161633	7.21555	10				0.375		0.5	0.689234	6.09e-08
		1.646	40								0	0.193548						7.20983		1.30806	1.48705	6.11153	2.25572		4.61627		0.117647		0.5	0.03258	7.74e-07	0.00555		0.4375		0.971597		7.68725	2.33064	3.07455	10				0.375		0.28	0.00467	0.000842
		14.0514	40								0.044444	0.16129						1.61351		1.85407	10	8.04025	0.972606		0		0.058824		0.333333	7.63e-13	9.11e-09	0.106511		0		1.04212		2.96697	6.34846	3.93386	10				0.5		0.5	4.48e-07	0.000116
		2.60788	10.6831								0.12	0						10		10	10	0.752913	1.76332		0.17287		0.117647		0.052632	8.79e-12	0.176639	0.017246		0.315789		1.59067		0.398559	0.860848	0.277519	8.14855				0.25		0.153846	0.137769	0.527814
		2.23862	22.7874								0	0.064516						10		10	1.8755	7.7e-09	0.956172		8.41702		0.294118		0.093333	0.01332	1	0.110619		0.142857		1.65951		10	0.840775	8.41805	0.117129				0.5		1	0.144286	3.82e-09
		40	40								0.056604	0.290323						7.45538		2.34738	1.34116	0.663248	0.215287		4.36609		0.037037		0	0.045587	0.217146	0.609134		0.285714		0.919474		9.5546	2.13171	3.60966	0.753213				0.375		0.230769	0.007384	0.000246
		20.6918	26.4807								0.117647	0.032258						5.45635		7.55846	0.846472	0.456622	1.09589		0		0.074074		0.0625	0.142406	0.349445	0.080189		0		1.63447		2.4911	1.83521	7.89826	3.585				0.25		0.5	0.014615	1.26e-08
		16.9091	11.0976								0.023256	0.032258						10		4.10364	1.34164	1.5752	0.471401		10		0.111111		0.111111	0.045537	0.026595	0.337753		0.32		1.62538		3.24192	0.812098	1.34697	0.453478				0.375		1	0.154135	0.044981
		9.82779	4.68e-05								0.03125	0						0.690118		10	0.783414	0.770049	2.61523		10		0.074074		0.047619	0.164659	0.169805	0.002425		0.184659		0.497184		10	0.703739	4.96699	8.68136				0.25		0.153846	0.197816	1.08e-05
		25.3246	0.001164								0.042857	0.04						6.28245		0.45835	1.71791	5.24407	7.87328		5.12794		0.074074		0.5	0.019146	5.7e-06	1.34e-08		0.1875		0.751262		3.34602	2.21086	6.67782	5.61567				0.375		0.5	0.006154	2.1e-07
		11.8138	7.8138								0.010417	0.88						7.93796		1.96285	0.564978	0.294704	2.52399		0		0.037037		0.5	0.272284	0.507336	0.002992		0		2.40306		10	0.517626	4.20866	4.1869				0.375		0.285714	0.303651	6.18e-05
		2.13169	2.2484								0.071429	0.2						6.04504		10	0.63154	0.084037	4.44503		1.77773		0.037037		0.269231	0.233593	0.824068	3.59e-05		0.333333		2.25886		0.005471	0.020856	9.33944	2.82315				0.25		0.230769	0.953113	4.58e-10
		40	0.2192								0.016575	0						5.59193		1.41365	0.693613	0.629295	2.8533		0.208854		0.037037		0.166667	0.202482	0.234804	0.001402		0.473684		4.19298		10	0.023142	0.201958	10				0.25		0.357143	0.948109	0.62812
		3.79403	0.091016								0.055556	0						5.211		10	0.329588	2.26405	0.653149		10		0.037037		0.181818	0.468179	0.005444	0.222255		0.357143		4.50115		0.156868	1.19787	9.97951	10				0.25		0.192308	0.063406	1.05e-10
		40	0.85333								0.019608	0.571429						10		6.26003	0.747399	2.98e-05	0.574323		3.8986		0.074074		0	0.178896	0.999931	0.266487		0.214286		2.01365		0.000408	0.425196	9.02914	5.85046				0.25		0.181818	0.375667	9.35e-10
		23.8903	1.33797								0.066667	0.5						10		0.000128	0.131119	0.625456	1.00668		0		0.074074		0	0.739402	0.236888	0.098473		0		2.34666		0.411698	0.262467	6.97015	6.12497				0.375		0.115385	0.546428	1.07e-07
		0.232903	0.577613								0	0.5						6.02776		10	7.51567	1.20136	1.14842		2.65845		0.037037		0.115385	3.05e-08	0.062899	0.071053		0.05		1.13671		10	0.060073	3.7769	5.20988				0.375		0.214286	0.870817	0.000167
		1.02204	1.02204								0	0						5.046		6.34527	0.85934	0.841902	0.957055		10		0.074074		0.071429	0.138248	0.143912	0.110394		0.36		2.1502		3.51936	0.009914	6.30421	10				0.375		0.333333	0.97743	4.96e-07
		1.34212	2.05717								0	0						9.18234		2.57325	0.84536	2.81114	1.18539		10		0.074074		0.058824	0.142771	0.001545	0.065255		0.278409		1.61884		1.30422	10	1.47735	1.98488				0.375		0.318182	2.17e-11	0.033316
		40	8.21539								0.027778	0.083333						3.78328		2.0647	0.486196	1.16717	0.908405		1.99438		0.037037		0.142857	0.32644	0.06805	0.123479		0.3		0.800457		3.18829	10	1.35667	10				0.173913		1	1.85e-13	0.043988
		40	26.7819								0.037037	0.416667						7.17055		10	4.0813	2.19413	1.00656		3.18715		0.074074		0.236842	8.29e-05	0.006395	0.098501		0.25		5.25786		3.16976	0.087275	0.887868	10				0.152174		1	0.817947	0.129459
		16.9905	17.1136								0.107143	0.25						10		2.91898	1.63684	0.514698	0.40374		0		0.074074		0.1	0.023076	0.305705	0.394693		0		5.64841		1.00964	0.000867	3.06153	10				0.195652		0.0625	0.998005	0.000868
		4.3255	0.727639								0.045455	0						1.07827		1.76167	1.60865	1.99312	9.07e-06		10		0.041958		0.5	0.024624	0.01016	0.999979		0.0977778		10		8.6723	0.014232	2.22882	6.82853				0.173913		0.142857	0.96776	0.005904
		2.57802	0.661897								0.333333	0						10		10	2.24635	10	0.497451		10		0.027972		0	0.005671	3.63e-23	0.318089		0.125		8.18897		10	0.143248	10	10				0.195652		0.357143	0.719039	1.07e-26
		1.27402	26.6494								0.1	0.266667						8.0122		3.99107	0.035822	0.082769	1.578		10		0.034965		0.666667	0.920827	0.826477	0.026424		0.185185		2.12305		1.42033	0.587188	7.38209	0.113419				0.173913		0.086957	0.258709	4.15e-08
		4.48316	17.7379								0.1	0.2						3.11221		1.22538	7.43102	4.43184	3.18e-05		10		0.027972		0.5	3.71e-08	3.7e-05	0.999927		0.15873		10		2.52311	0.023769	8.52284	5.63064				0.195652		0.066667	0.94674	3e-09
		5.23449	9.28593								0.166667	0.266667						8.41444		3.41015	3.92828	0.217483	0.636873		0.000605945		0.048951		0.25	0.000118	0.606062	0.230742		0.857143		10		0.979083	1.67229	5.59998	1.03496				0.152174		0.16	0.021267	2.51e-06
		40	1.54154								0.061224	0						4.63568		10	2.71273	0.028852	3.14131		0.237786		0.045455		0.053333	0.001938	0.935725	0.000722		0.222222		10		10	0.320244	10	1.24667				0.434783		0.478261	0.478362	4.85e-19
		40	0.459351								0.075472	0						4.45713		3.18267	3.18123		4.95762		10		0.045455		0.142857	0.000659		1.1e-05		0.142857		2.52391		1.74544	3.72465	8.64415	10				0.130435		0.5	0.000189	2.27e-09
		30.6639	0.194445								0.047619	0						1.55609		0.000627	10		1.17625		0.680306		0.045455		0	2.27e-11		0.066643		0.272727		4.44349		1.34072	3.12088	7.86501	0.461938				0.065217		0.3125	0.000757	1.36e-08
		5.87409	0.466925								0	0						4.07457		1.26615	1.72821		0.083504		0.144648		0.045455		0.142857	0.018698		0.82508		0		10		1.99449	0.338036	10	2.95179				0.152174		0.5	0.45916	3.22e-20
		40	1.26375								0.04	0						1.55041		4.25136	1.67161		0.074087		4.13799		0.045455		0	0.0213		0.843165		0.214286		10		3.24664	1.0753	1.09853	0.127951				0.108696		1	0.084082	0.079702
		29.2353	1.49726								0.016529	0.032258						0.020902		6.14461	0.721109		0.07738		0.180555		0.136364		0.5	0.19006		0.836796		0.0294118		3.40855		1.96725	3.49513	0.512913	0.688894				0.108696		0.25	0.00032	0.306963
		14.9816	36.278								0.019231	0.193548						1.12e-05		1.68892	3.55986		1.86841		0.469404		0.090909		0.076923	0.000276		0.013539		0		7.19621		0.437694	4.2171	1.07961	0.793977				0.152174		0.269663	6.07e-05	0.08325
		13.4892	6.64518								0.2	0.096774						0.580371		7.50936	2.52042		0.935756		5.70489		0.045455		0.0625	0.003017		0.115943		0.285714		5.50222		1.32834	5.10516	4.28084	0.482865				0.152174		0.2	7.85e-06	5.24e-05
		11.3817	24.2905								0.074074	0.225806						0.46047		10	2.19033		0.093767		0.387831		0.090909		0.107143	0.006452		0.805811		0.142857		3.09993		3.3701	10	2.53158	2.17652				0.065217		0.375	3.42e-11	0.00294
		0.671461	0.010202								0.090909	0						0.261075		0.020243	3.60979		0.94649		6.86044		0.136364		0.076923	0.000246		0.113112		0.0294118		1.39635		9.04609	5.20484	10	7.65e-05				0.086957		0.3125	6.24e-06	7.46e-13
		25.4596	0.070826								0.041667	0						0.229829		10	0.908053		1.278		2.25157		0.045455		0.210526	0.12358		0.052723		0.214286		10		10	6.90788	10	10				0.23913		0.5	1.24e-07	5.18e-60
		0.002248	40								0	0.294118						8.58759		1.69513	10		0.116056		0.686222		0.090909		0.111111	2.98e-39		0.765498		0		10		0.125226	6.83391	2.46146	10				0.23913		0.166667	1.47e-07	0.003456
		40	40								0.020408	0.294118						3.54497		10	2.28355		0.134386		0.996115		0.090909		0.078947	0.005205		0.733861		0.142857		3.77262		10	10	4.18562	1.45896				0.195652		0.307692	9.29e-15	6.52e-05
		0.628233	40								0	0.529412						2.76938		1.36105	1.44938		0.001444		2.17815		0.090909		0.333333	0.035532		0.99668		0.111111		10		0.631373	10	5.0805	7.43993				0.152174		0.48	1.4e-26	8.31e-06
		22.0731	8.90488								0.040816	0.03125						1.43178		10	1.81644		0.786918		10		0.045455		0.181818	0.01526		0.163336		0.0408163		10		2.09529	10	10	10				0.282609		0.5	1.24e-15	1.11e-16
		40	8.83555								0.022901	0.03125						3.53116		2.20391	1.16972		0.232926		0.135681		0.136364		0	0.067652		0.58489		0.133333		10		3.09323	8.59053	8.25373	10				0.304348		0.5	2.57e-09	5.58e-09
		40	40								0.054054	0.15625						1.2388		5.02711	1.66553		0.151625		0.695952		0.045455		0.1	0.021601		0.705302		0.0909091		0.683664		0.97706	1.66373	9.4577	10				0.173913		0.2	0.021691	3.49e-10
		0.280177	40								0.076923	0.052288						0.260758		10	7.89609		0.030361		0.459624		0.136364		0.071429	1.27e-08		0.932479		0.117647		1.98488		2.43524	0.721564	6.0861	4.18051				0.217391		0.25	0.189861	8.2e-07
		14.0595	40								0.045455	0.078431						0.000976		10	6.7921		1.13984		2.18168		0.045455		0.125	1.61e-07		0.072471		0.107143		10		0.198092	0.304737	10	3.08027				0.282609		0	0.49575	9.78e-14
		18.5778	40								0.035714	0.150327						0.001318		9.35716	1.27575		3.25772		3.5588		0.045455		0.125	0.052997		0.000552		0.142857		10		1.86708	0.126198	10	8.226				0.130435		0.5	0.747829	1.59e-16
		40	40								0.022222	0.098039						4.67944		5.89344	0.048891		1.88869		0		0.045455		0	0.89353		0.012921		0		10		8.79547	1.14921	8.10172	4.18754				0.173913		0.307692	0.070924	7.91e-09
		10.0364	40								0.222222	0.026144						0.111529		1.36269	6.85276		3.10239		10		0.045455		0	1.4e-07		0.00079		0.117647		10		4.06921	1.00442	10	1.87623				0.108696		0.142857	0.098988	1.42e-33
		0.466925	40								0	0.019608						0.055002		10	10		1.98522		0		0.090909		0.111111	5.04e-16		0.010346		0		8.35587		2.11036	3.13122	7.7798	0.516913				0.391304		0.090909	0.000739	1.66e-08
		38.7565	7.21597								0.081633	0.057851						10		10	10		1.29015		0		0.136364		0.142857	1.19e-29		0.051269		0		7.61351		10	2.5428	0.199438	10				0.23913		0.307692	0.002865	0.631774
		9.58793	21.5994								0.107143	0.041322						8.85124		0.935969	10		0.336948		5.93373		0.090909		0.038462	5.26e-43		0.460312		0.0588235		5.88336		2.54907	2.43106	2.10357	8.48492				0.282609		0.2	0.003706	0.007878
		40	40								0.057143	0.289256						2.3e-06		10	10		1.29021		5.30442		0.136364		0.052632	1.64e-86		0.051262		0.147059		3.798		10	2.09048	10	2.38074				0.217391		0.413043	0.008119	1.39e-16
		40	23.3893								0.065574	0.157025						1.96126		8.06405	10		0.353142		2.05387		0.066667		0.071429	2.68e-95		0.443463		0.176471		2.41423		7.14854	1.28634	8.1038	4.30967				0.130435		0.26087	0.05172	7.87e-09
		18.9769	10.3574								0.041667	0.033058						1.9515		10	10		1.31		0.680433		0.066667		0.058824	1.29e-31		0.048977		0.0740741		2.37586		3.07877	1.87557	10	10				0.173913		0.48	0.013318	2.33e-25
		24.3378	0.977169								0.029412	0						8.49797		10	10		0.350853		0.120319		0.133333		0.052632	1.05e-13		0.445807		0.0555556		10		2.46477	3.79922	10	3.21894				0.369565		0.28	0.000159	1.26e-65
		40	1.34968								0.022222	0.027027						3.11957		2.79762	10		0.9833		3.012		0.133333		0.083333	1.99e-18		0.10392		0.294118		4.10076		1.61091	0.775603	3.73592	4.24208				0.152174		0.375	0.167647	0.000184
		1.93e-05	0.007866								0	0.027027						4.39888		10	10		0.319077				0.133333		0.033333	1.61e-73		0.479648				4.2276		9.02914	0.643173	0.751301	2.13098				0.152174		0.230769	0.227419	0.177296
		2.51568	2.77826								0	0.027027						10		3.93514	10		0.332395				0.2		0.117647	2.69e-16		0.465163				9.88695		8.14218	1.27744	2.66881	8.93207				0.130435		0.428571	0.052791	0.002144
		40	13.2342								0.022727	0.117647						10		3.46588	10		0.744146				0.088235		0.25	9.84e-17		0.180241				0.113419		8.91554	5.04645	5.56347	0.055426				0.130435		0.176471	8.99e-06	2.73e-06
		2.05717	8.22456								0	0.117647						6.88521		1.74487	10		0.079661				0.058824		0	1.67e-27		0.832413				2.89495		10	4.46538	0.083322	1.19752				0.195652		0.197183	3.42e-05	0.825426
		1.89998	0.570078								0.230769	0						1.44522		0.059779	10		1.74036				0.058824		0.076923	7.81e-36		0.018182				7.32931		10	5.1755	0.40682	10				0.195652		0.380435	6.68e-06	0.391904
		1.35049	0.777453								0	0.058824						2.34094		10	10		1.88087				0.058824		0.125	2.6e-56		0.013156				10		2.46978	0.792665	0.161537	6.14855				0.347826		0.26087	0.161189	0.689386
		23.2793	18.4602								0.060606	0.294118						4.04437		10	10		1.22994				0.088235		0.105263	4.53e-88		0.058892				7.33172		0.543397	0.992799	0.409926	10				0.130435		0.125	0.101672	0.389111
		38.031	0.284467								0.047619	0						5.74275		6.50466	10		1.93032				0.0625		1	5.23e-81		0.01174				2.758		2.07842	0.910271	3.64083	10				0.130435		0.5	0.12295	0.000229
		0.419583	0.19832								0	0						2.54316		4.68733	10		1.32393				0.0625		0.666667	4.39e-37		0.047432				7.49608		5.64497	10	3.95642	2.41445				0.108696		0.413043	3.04e-11	0.000111
		0.006527	40								0	0.184211						6.98224		4.74143	10		1.73856				0.0625		0.666667	5.64e-52		0.018257				2.56923		8.79815	9.09133	4.59181	0.022105				0.108696		0.214286	8.1e-10	2.56e-05
		40	40								0.071429	0.105263						8.50092		4.76245	10		2.4157				0.125		0.666667	2.65e-51		0.00384				1.91585		7.24105	6.27021	1.06397	0.14488				0.108696		0.214286	5.37e-07	0.086303
		8.29441	40								0	0.157895						9.56707		4.63653	7.43551		2.34576				0.125		0.666667	3.67e-08		0.004511				2.7511		3.33375	2.9872	0.927482	10				0.152174		0.326087	0.00103	0.118173
		9.67731	10.8832								0.111111	0.026316						5.89445		4.72032	10		0.903301				0.0625		0.666667	6.82e-14		0.124939				10		10	3.93108	0.337251	0.000439				0.195652		0.202247	0.000117	0.459991
		1.80681	35.2526								0	0.105263						9.08781		4.75336	10		1.25385				0.125		0.666667	1.54e-11		0.055738				10		0.579297	3.31989	0.209643	10				0.23913		0.269231	0.000479	0.617103
		40	12.7007								0.027027	0.026316						2.97743		4.59033	10		0.60383				0.0625		0.666667	2.04e-16		0.248983				10		10	3.44025	10	1.9302				0.282609		0.294118	0.000363	3.07e-13
		0.151822	25.029								0	0.026316						9.59783		4.69744	10		0.579367				0.125		0.666667	1.43e-16		0.263411				5.8376		10	0.309057	2.76969	3.25465				0.173913		0.217391	0.490843	0.001699
		18.2069	5.48755								0.086957	0.111111						3.45633		2.73141	7.28674		0.36894				0.0625		0.333333	5.17e-08		0.427622				10		0.000897	2.08669	8.15372	1.49076				0.217391		0.2	0.00819	7.02e-09
		33.2556	6.3826								0.071429	0.222222						9.57966		3.42798	10		1.27573				0.125		1	2.67e-74		0.052999				10		2.06597	8.56645	0.830869	6.83e-08				0.130435		0.5	2.71e-09	0.147615
		9.56252	4.91434								0.026316	0.111111						9.11958		4.58181	0.32261		1.27599				0.125		0.666667	0.475763		0.052967				9.51813		5.63091	10	4.42354	4.12097				0.217391		0.285714	1.9e-14	3.77e-05
		4.1152	6.37431								0.111111	0.222222						10		2.49424	10		1.30124				0.125		0.333333	5.2e-21		0.049976				0.352537		4.91386	3.532	0.081113	0.088592				0.130435		0.214286	0.000294	0.829635
		8.65046	7.03959								0.083333	0.222222						6.05892		4.82274	4.01741		1.30901				0.0625		0.666667	9.61e-05		0.049089				10		3.54e-07	4.96525	0.24172	0.537324				0.130435		0.32	1.08e-05	0.573166
		1.99797	9.67731								0.055556	0.111111						1.01476		3.38627	10		1.26337				0.111111		1	7.64e-33		0.054529				10		9.25267	1.38954	0.461583	2.49289				0.217391		0.214286	0.040781	0.345475
		10.5103	8.92505								0.111111	0.111111						0.050467		2.71231	10		1.2791				0.111111		0.333333	4.24e-79		0.05259				8.20928		1.65536	2.25697	3.2561	6.20727				0.23913		0.333333	0.005534	0.000554
		25.9694	2.7646								0.083333	0.111111						1.08879		2.73416	1.66441		1.32781				0.111111		0.333333	0.021657		0.047009				6.95674		0.231357	3.91112	10	6.11967				0.152174		0.076923	0.000123	2.84e-22
		0.508845	2.82694								0	0.125						2.36683		2.08687	10		1.31396				0.111111		0.5	1.17e-12		0.048533				7.00497		0.267861	10	2.53498	0.042005				0.173913		0.28	3.26e-24	0.002918
		21.3288	7.81288								0.028571	0.25						2.53873		2.64744	10		1.29196				0.111111		0.333333	4.62e-11		0.051055				10		2.16996	10	2.18063	10				0.152174		0.307692	1.62e-46	0.006597
		1.31232	30.52								0	0.121212						0.297512		2.56109	6.12812		1.29506				0.111111		0.333333	7.45e-07		0.050692				8.95186		10	10	4.16592	10				0.152174		0.307692	2.76e-39	6.82e-05
		6.43191	29.2404								0.03125	0.121212						0.039495		2.60802	0.00067		0.369603				0.111111		0.333333	0.998458		0.426969				2.25626		0.571685	10	5.70672	10				0.108696		0.090909	1.96e-24	1.96e-06
		2.23343	20.95								0	0.090909						0.263946		2.65185	6.91042		1.23999				0.222222		0.333333	1.23e-07		0.057545				4.36161		1.3513	10	4.81811	10				0.130435		0.2	7.81e-35	1.52e-05
		40	19.1283								0.037594	0.060606						1.02117		2.64975	3.76584		1.26385				0.111111		0.333333	0.000171		0.054469				1.06415		3.67136	10	2.37691	10				0.152174		0.2	2.37e-31	0.004198
		0.091215	15.1278								0.076923	0.121212						1.46194		2.3744	8.84428		1.27181				0.142857		0.333333	1.43e-09		0.05348				8.31055		10	0.251466	0.00926	2.58026				0.152174		0.26087	0.560446	0.978903
		1.07068	0.840418								0.333333	0						1.98459		2.56038	7.97211		0.381194				0.142857		0.333333	1.07e-08		0.415725				10		3.30255	3.94244	0.267568	2.24e-14				0.195652		1	0.000114	0.540047
		3.17e-08	9.46605								0	0.030303						2.19921		1.41897	10		1.24994				0.285714		0.333333	1.03e-12		0.056243				6.71619		1.11692	3.58175	1.41134	0.574497				0.217391		0.24	0.000262	0.038785
		0.002839	40								0.035714	0.292453						1.69917		0.982176	6.93177		1.30581				0.285714		0.125	1.17e-07		0.049453				6.76716		3.7287	1.11e-08	5.22708	1.93065				0.217391		0.108696	1	5.93e-06
		3.28658	40								0	0.245283						1.15409		2.70983	7.74358		0.315435				0.142857		0.333333	1.8e-08		0.483687				4.42112		10	0.008889	6.84665	10				0.217391		0.307692	0.979741	1.42e-07
		0.386934	40								0.142857	0.084906						2.4861		4.30213	0.520152		0.042919				0.142857		0.666667	0.30189		0.905902				10		2.11803	0.007368	10	2.46669				0.173913		0.5	0.983178	2.27e-13
		40	7.34795								0.019608	0						1.66999		1.95763	5.69192		1.29667				0.142857		0.5	2.03e-06		0.050504				1.99943		5.64479	0.055812	9.28006	10				0.086957		0.184783	0.879402	5.25e-10
		17.2671	16.7244								0.033058	0.074074						1.27677		2.27404	10		1.28947				0.142857		0.333333	6.91e-12		0.051349				1.75325		4.14003	0.068255	0.019256	0.297525				0.195652		0.2	0.854564	0.956631
		40	25.7925								0.085714	0.111111						0.941385		4.76652	5.47459		0.043985				0.142857		0.666667	3.35e-06		0.903681				2.35833		0.450102	0.269685	8.36362	8.59487				0.23913		0.217391	0.537422	4.33e-09
		1.15065	0.517265								0.066667	0						1.80203		2.63815	5.03913		1.2508				0.142857		0.333333	9.14e-06		0.056131				2.67006		2.07979	0.090278	1.70375	0.991325				0.195652		0.5	0.81231	0.019781
		1.42412	0.994442								0.04	0.111111						3.47283		1.02677	0.000121		1.29072				0.222222		0.333333	0.999722		0.051202				2.44118		1.69563	0.3014	0.626062	4.10106				0.086957		0.333333	0.499574	0.236558
		4.62546	1.47505								0.020833	0						0.195508		2.55959	0.001503		1.29297				0.222222		0.333333	0.996545		0.050937				10		6.04453	2.72587	3.84673	10				0.23913		0.4	0.00188	0.000142
		0.854299	1.646								0	0						9.97996		1.96891	9.24e-08		0.433369				0.1875		0.5	1		0.368664				4.07988		3.36085	0.258355	2.00696	10				0.130435		0.23913	0.551626	0.009841
		0.194445	1.05488								0	0.333333						2.65919		3.3959	3.19e-14		1.25913				0.125		0.3125	1		0.055064				10		0.667508	0.594591	5.17176	10				0.391304		0	0.254337	6.73e-06
		22.2731	32.6791								0.045113	0.066667						2.6629		3.41182	0.437259		0.343524				0.125		1	0.365377		0.453394				10		1.24574	0.832714	0.768184	2.46692				0.130435		0.5	0.146989	0.170536
		0.237707	16.5542								0	0.022222						1.9106		2.02129	0.652668		0.375594				0.125		0.5	0.222501		0.42112				10		2.16853	7.02062	0.731216	1.96429				0.152174		0.28	9.54e-08	0.185688
		7.34795	40								0	0.088889						2.61546		2.02764	0.105182		0.367338				0.125		0.333333	0.784906		0.429202				10		3.92252	1.39398	0.013397	10				0.173913		0.428571	0.040367	0.969623
		28.0732	23.0715								0.02381	0.044444						1.01615		2.40889	10		0.4333				0.125		0.666667	2.09e-32		0.368723				10		2.0201	0.982597	0.055171	10				0.086957		0.5	0.104088	0.880703
		40	32.7081								0.044118	0.066667						3.10366		2.66642	0.153317		0.337917				0.25		0.333333	0.702559		0.459286				2.92486		0.024992	10	0.065632	7.5858				0.130435		0.153846	7.14e-15	0.859743
		0.473002	23.8772								0	0.066667						3.07675		0.940409	3.35864		0.03456				0.25		0.333333	0.000438		0.923507				5.5141		0.679013	10	1.23669	10				0.173913		0.115385	2.9e-14	0.057984
		5.04744	9.8381								0.129032	0.022222						2.00744		0.10934	1.88829		1.26474				0.125		0	0.012933		0.054357				2.3436		2.09246	5.52727	1.54454	10				0.195652		0.5	2.97e-06	0.02854
		22.6374	4.91823								0.030075	0						4.27058		3.35864	1.96891		1.29382				0.034483		0.666667	0.010742		0.050837				6.4401		10	9.20947	0.175446	10				0.369565		0.23913	6.17e-10	0.667659
		26.0204	40								0.068966	0.155556						4.33327		2.54576	0.78885		0.042048				0.034483		0.333333	0.162611		0.90772				8.22768		1.34369	0.115126	1.31777	3.04887				0.23913		0.333333	0.767139	0.048109
		2.5569	40								0	0.177778						0.064061		2.00678	5.49612		1.27116				0.068966		0.5	3.19e-06		0.053559				0.548866		0.57199	0.233398	0.698855	2.60606				0.086957		0.666667	0.584255	0.200053
		4.90001	12.8581								0	0.044444						1.44477		2.50354	10		1.2782				0.034483		0.333333	2.6e-11		0.052699				4.95413		5.84836	0.323992	1.63404	10				0.152174		0.4	0.474251	0.023225
		40	3.79403								0.033149	0.055556						1.09962		2.0405	6.20652		1.27919				0.034483		0.333333	6.22e-07		0.052578				10		3.28315	0.735464	2.8777	0.021503				0.282609		1	0.183881	0.001325
		0.73956	2.91785								0	0.027778						4.00769		1.6e-07	0.165629		0.390444				0.068966		0.074074	0.682922		0.406964				9.8544		7.0355	4.95138	0.011641	0.028816				0.195652		0.6	1.12e-05	0.973551
		1.47124	1.99797								0	0.055556						3.27899		2.74305	5.32979		1.26709				0.068966		0.333333	4.68e-06		0.054064				10		6.99296	9.62395	0.994498	4.51737				0.26087		0.304348	2.38e-10	0.101275
		24.3364	3.4148								0.052632	0.083333						4.98109		1.1322	1.61895		1.27967				0.172414		0.125	0.024047		0.052521				3.21974		2.06235	10	0.514386	2.06866				0.108696		0.5	2.48e-11	0.305925
		0.2192	3.44747								0	0						5.36691		3.10366	2.64843		1.28605				0.068966		0.25	0.002247		0.051754				7.78102		0.182017	10	0.145443	2.29508				0.130435		0	1.4e-21	0.715414
		40	13.7776								0.010989	0.083333						5.90044		2.52984	0.019044		0.406326				0.103448		0.333333	0.957097		0.392351				2.7187		2.0629	10	0.917646	2.13562				0.108696		0.5	5.09e-15	0.12088
		40	5.21729								0.132075	0.194444						1.03923		2.6726	0.019916		0.038296				0.103448		0.333333	0.955178		0.915596				10		1.06203	10	0.268581	2.2485				0.23913		0.25	5.76e-22	0.538789
		0.96493	1.42e-06								0	0.055556						2.08336		0.175382	0.084391		1.26841				0.034483		0	0.823397		0.0539				10		6.47121	10	0.208451	3.22885				0.108696		0.214286	1.67e-14	0.618799
		0.126711	3.25466								0	0.027778						3.7621		2.76464	0.00361		1.21684				0.103448		0.333333	0.991722		0.060696				10		10	10	0.20127	2.73879				0.326087		0.23913	3.11e-22	0.629115
		2.48937	12.0133								0.111111	0.111111						1.58015		1.9315	1.69917		0.038711				0.021127		0.125	0.019991		0.914723				7.71397		1.87989	9.23619	0.152053	3.10735				0.130435		0.5	5.81e-10	0.704607
		0.870426	25.9882								0	0.214286						1.0589		2.78767	0.119016		1.24988				0.070423		0.333333	0.760299		0.056249				9.41974		2.08801	10	0.105459	0.001322				0.130435		0.333333	1.34e-48	0.784407
		0.925531	3.72035								0.04	0.071429						4.89265		1.25927	0.997365		1.27098				0.021127		0.0625	0.100609		0.053582				10		0.292366	10	0.310405	0.000286				0.173913		0.44	1.41e-55	0.489322
		0.848304	3.4839								0	0.071429						0.004676		1.74172	7.64882		0.423507				0.035211		0.333333	2.24e-08		0.377131				7.11648		8.66848	10	0.327818	0.000829				0.304348		0.533333	2.15e-35	0.470091
		20.3981	1.56174								0.029412	0						0.000232		0.098049	2.0376		1.22022				0.014085		0	0.009171		0.060225				6.39706		3.50301	10	1.96135	0.603341				0.217391		0.1875	1.96e-58	0.010931
		22.878	4.559								0.064516	0.071429						6.97108		3.35962	1.26973		3.6404				0.049296		0.666667	0.053736		0.000229				10		3.85487	4.6689	0.882082	0.592069				0.152174		0.2	2.14e-05	0.131195
		40	7.69247								0.028409	0.071429						0.964591		0.631643	3.41109		3.62556				0.035211		0	0.000388		0.000237				10		2.50865	10	0.140804	0.841388				0.130435		0.2	2.38e-37	0.723096
		1.32815	13.6615								0.2	0.142857						2.81818		2.23748	1.36732		0.48357				0.070423		0.125	0.042922		0.32842				2.088		5.88336	10	1.50145	1.19814				0.086957		0.282609	5.1e-23	0.031517
		13.2953	14.6642								0.014286	0.214286						3.58064		10	0.246582		0.751421				0.014085		0.35	0.566784		0.177247				10		9.16986	10	0.211132	1.68108				0.195652		0.428571	1.06e-21	0.61499
		0.493147	3.3091								0	0						0.000749		2.07942	0.260796		3.04071				0.021127		0.5	0.548535		0.000911				4.7048		0.526189	7.94475	0.192132	4.869				0.195652		0.3125	1.14e-08	0.642492
		0.010202	2.03113								0	0						4.74531		2.71378	2.03949		3.09141				0.071429		0.333333	0.009131		0.00081				10		1.49474	1.37676	0.248492	0.673598				0.195652		0.4	0.041999	0.564297
		0.70925	1.58467								0	0.071429						5.83517		2.08608	2.00678		2.22988				0.035714		0.5	0.009845		0.00589				10		10	10	0.579248	0.474213				0.347826		0.280899	4.88e-13	0.263483
		4.03798	32.9356								0	0.173913						0.25633		3.36533	2.04291		0.828839				0.107143		0.222222	0.009059		0.148307				9.79181		10	10	0.997021	1.9e-06				0.173913		0.404494	2.42e-12	0.100688
		0.000133	6.69748								0	0						1.70653		1.35083	2.01808		0.820876				0.071429		0.5	0.009592		0.151051				9.39539		4.3691	4.23236	0.824161	1.81e-07				0.195652		0.2	5.86e-05	0.149913
		1.19568	24.8922								0.058824	0.173913						0.19006		2.69183	2.7647		0.663677				0.071429		0.333333	0.001719		0.216932				4.55859		0.017181	8.53583	1.48059	3.93701				0.108696		0.195652	2.91e-09	0.033068
		8.55986	18.112								0.038462	0.083333						0.457602		1.92274	2.73141		5.99622				0.071429		0.125	0.001856		1.01e-06				5.99536		10	3.16076	0.643667	0.005833				0.086957		0.357143	0.000691	0.227161
		28.0177	33.4514								0.083333	0.166667						9.45492		3.31646	2.76464		1.36568				0.071429		0.666667	0.001719		0.043085				10		0.747865	2.24548	0.397544	0.818789				0.347826		0.25	0.005682	0.400365
		8.24132	8.9883								0.055556	0.166667						1.34724		2.03313	4.69744		3.02001				0.071429		0.333333	2.01e-05		0.000955				1.34676		3.22723	5.70849	1.95637	0.020417				0.195652		0.347826	1.96e-06	0.011057
		19.4389	27.7961								0.022222	0.083333						3.41513		2.04277	2.6726		1.87247				0.035714		0.5	0.002125		0.013413				10		10	3.48902	0.156676	0.316484				0.130435		0.23913	0.000324	0.697146
		40	8.40131								0.046154	0.166667						0.058476		1.23975	4.63653		1.26705				0.071429		0.5	2.31e-05		0.054069				9.29975		3.95088	2.28266	4.65382	0.00071				0.130435		0.666667	0.005216	2.22e-05
		1.49558	11.1662								0	0.041667						0.088186		2.7647	2.56109		4.06832				0.107143		0.333333	0.002747		8.54e-05				9.74937		0.205731	1.98683	1.71877	2.21847				0.217391		0.192308	0.010308	0.019108
		24.1931	8.65046								0.02381	0.083333						3.83136		1.01496	4.59033		0.991522				0.071429		0.111111	2.57e-05		0.101971				10		10	1.84056	0.782257	0.86667				0.130435		0.370787	0.014436	0.165099
		21.962	1.69633								0.017857	0.428571						0.784118		0.001177	2.60802		6.29728				0.035714		0	0.002466		5.04e-07				5.63613		4.7879	2.2437	1.2815	0.871485				0.173913		0.5	0.005706	0.0523
		40	1.06932								0.011111	0.357143						0.706516		2.11758	2.70983		4.82415				0.111111		0.333333	0.001951		1.5e-05				5.15197		0.471148	1.11746	2.95939	0.003102				0.369565		0.173913	0.076303	0.001098
		1.05226	0.024906								0.066667	0						2.67567		0.699521	2.54267		0.906993				0.111111		0	0.002866		0.123882				4.90385		5.33464	1.5642	4.43488	4.62575				0.217391		0.3	0.027277	3.67e-05
		0.675319	1.32508								0.045455	0.222222						2.65125		4.6152	2.05788		1.69915				0.111111		0.0625	0.008752		0.019992				1.7968		10	2.61886	2.12104	4.68618				0.173913		0.4	0.002405	0.007568
		13.382	1.37738								0.045455	0.333333						4.67509		0.213041	2.04143		1.20881				0.222222		0	0.00909		0.061829				0.457253		10	2.55194	0.682948	4.42001				0.130435		0.307692	0.002806	0.207516
		0.918935	14.2516								0.027027	0.153846						4.68648		0.260758	5.33816		0.002953				0.222222		0.136364	4.59e-06		0.993224				7.1783		0.04238	0.970255	1.02458	0.001311				0.217391		0.269231	0.107089	0.094499
		4.08379	5.2701								0.083333	0						2.74728		1.63674	6.3267		0.818945				0.111111		0.222222	4.71e-07		0.151724				3.11798		10	6.83621	2.27594	0.000418				0.217391		0.214286	1.46e-07	0.005297
		1.344	0.522821								0.066667	0.090909						2.73274		3.36155	6.10277		1.92064				0.111111		0.666667	7.89e-07		0.012005				5.4544		1.72057	1.93305	1.37948	0.001865				0.26087		0.333333	0.011667	0.041737
		15.9269	0.523851								0.0625	0.090909						3.64535		0.941599	0.783446		0.999809				0.125		0	0.164647		0.100044				10		2.53581	5.29192	1.20514	6.70384				0.23913		0.304348	5.11e-06	0.062354
		2.89e-06	8.7404								0	0.272727						2.67742		1.9541	4.72119		0.138216				0.125		0.125	1.9e-05		0.727418				1.26222		0.049618	6.84354	1.72485	6.46744				0.130435		0.142857	1.43e-07	0.018843
		0.011359	4.86064								0	0.181818						2.69215		0.300238	10		0.887553				0.125		0.192308	6.84e-14		0.129553				10		1.86013	5.69327	1.76955	6.52489				0.26087		0.5	2.03e-06	0.017
		6.68049	7.54488								0.028571	0.181818						2.51195		3.1786	3.16868		3.06482				0.125		0.666667	0.000678		0.000861				10		0.979079	4.13577	1.46707	0.399736				0.152174		0.333333	7.32e-05	0.034114
		0.068584	1.70717								0	0						2.42888		0.270594	6.30546		1.94275				0.125		0.090909	4.95e-07		0.011409				1.54346		3.5125	1.57119	0.518685	0.042165				0.130435		0.375	0.026842	0.302911
		0.506877	6.19117								0	0.090909						1.93348		0.119016	0.007797		0.171292				0.125		0	0.982206		0.674075				10		6.23547	6.57813	1.97669	0.045816				0.130435		0.214286	2.64e-07	0.010551
		5.25848	9.78008								0.035714	0.181818						1.39575		4.41936	1.2e-05		1.28678				0.125		0.5	0.999972		0.051668				9.26497		1.36601	4.62446	1.8585	6.27179				0.26087		0.5	2.37e-05	0.013852
		40	8.76082								0.089286	0.181818						0.408536		1.95782	0.277454		1.95433				0.054945		0.125	0.527893		0.011109				10		4.61311	2.33885	1.7735	8.28718				0.282609		0.285714	0.004583	0.016846
		5.85203	0.011359								0.030303	0						2.58359		0.024123	2.67e-09		3.09517				0.021978		0.038462	1		0.000803				1.72196		0.056115	4.05378	0.636928	0.390466				0.108696		0.28	8.84e-05	0.230713
		11.7152	0.002248								0.071429	0						9.73e-05		0.003565	1.22152		1.26664				0.032967		0	0.060045		0.05412				6.55037		5.89024	10	0.901481	0.053048				0.086957		0.375	2.32e-20	0.125464
		1.02792	3.00741								0	0.029412						0.000408		2.04665	0.582818		2.66637				0.021978		0.333333	0.261325		0.002156				2.2577		0.028672	10	0.255787	2.20001				0.086957		0.166667	5.48e-12	0.554897
		3.0195	4.90158								0.028571	0.029412						2.79978		2.77042	0.000109		2.14341				0.054945		0.333333	0.99975		0.007188				5.44984		1.52411	8.80727	0.099025	0.245638				0.086957		0.5	1.56e-09	0.796114
		0.005	32.1097								0	0.147059						0.143399		0.423407	1.34724		0.073837				0.032967		0.125	0.044953		0.843652				4.65192		7.59881	3.30772	0.293592	7.21834				0.065217		0.267606	0.000492	0.508637
		14.7495	10.0202								0.022222	0						1.24361		2.85154	1.86142		0.413776				0.090909		0.0625	0.013759		0.385677				1.64899		1.91831	4.39966	0.549374	8.22636				0.23913		0.333333	3.98e-05	0.282245
		0.705649	17.6329								0	0						0.111008		1.8786	4.01029		1.98979				0.090909		0.333333	9.77e-05		0.010238				10		2.44236	0.675918	0.612311	10				0.195652		0.25	0.210902	0.244168
		1.17739	24.3378								0	0.029412						3.98856		1.5003	0.246368		0.010662				0.090909		0.333333	0.567064		0.97575				1.10108		9.62741	2.06453	1.40354	10				0.217391		0.26087	0.008619	0.039488
		16.2711	22.9527								0.055556	0.088235						0.667535		1.9704	0.069286		0.343277				0.181818		0.125	0.852539		0.453652				5.89841		0.000138	4.55029	0.801842	0.611542				0.130435		0.304348	2.82e-05	0.157818
		8.11386	8.70242								0.083333	0.029412						3.27703		0.009726	1.01834		2.47137				0.090909		0	0.095864		0.003378				10		2.53868	4.52317	1.74346	5.03198				0.282609		0.2	3e-05	0.018053
		40	27.3517								0.022099	0.058824						1.79809		1.00048	1.06753		0.059969				0.090909		0.0625	0.085598		0.871027				6.54267		2.3215	0.550628	0.438452	10				0.195652		0.25	0.281431	0.364375
		1.6092	30.4477								0	0.555556						0.61219		0.025794	5.44e-07		0.586143				0.090909		0	0.999999		0.259333				10		7.21555	1.20015	1.14637	9.93228				0.195652		0.142857	0.063074	0.071389
		16.7997	12.767								0.1875	0.222222						0.494393		0.675731	3.32138		3.51527				0.090909		0.333333	0.000477		0.000305				9.14904		3.27026	2.34055	0.291634	8.1113				0.173913		0.176471	0.004565	0.510935
		0.407685	6.9539								0	0.111111						0.499855		1.92668	4.35949		0.09669				0.090909		0.125	4.37e-05		0.800405				9.06418		0.090287	3.00579	0.010996	10				0.130435		0	0.000987	0.974998
		3.34391	30.0612								0.083333	0.555556						4.60395		0.891432	0.688801		0.946996				0.333333		0.111111	0.204738		0.112981				3.23915		10	0.18591	0.170111	2.52431				0.130435		0.142857	0.651763	0.675911
		11.0747	6.98337								0	0.111111						0.892178		1.96089	10		0.002046				0.166667		0.333333	2.41e-11		0.995301				3.88951		3.17283	3.65456	0.185259	0.805052				0.195652		0.176471	0.000222	0.652741
		16.7116	3.9869								0.016393	0.2						2.72023		1.66738	1.26541		0.273619				0.166667		0.125	0.054273		0.532575				6.23408		10	3.69959	0.12144	0.451913				0.391304		0.434783	0.0002	0.756067
		40	40								0.011364	0.573529						2.65178		1.15e-05	1.19957		0.029211				0.166667		0.045455	0.063158		0.93495				10		5.98428	1.2255	0.75752	0.413137				0.123596		0.5	0.059498	0.174775
		33.8797	40								0.04878	0.088235						2.5409		1.97813	0.009347		1.22014				0.166667		0.5	0.978709		0.060237				7.88265		0.475053	3.12082	0.210292	0.856816				0.157303		0.22973	0.000757	0.616181
		1.1119	40								0	0.102941						2.73095		0.314118	1.18627		0.03419				0.166667		0.045455	0.065123		0.924293				3.29867		9.11724	2.05514	0.447422	1.76666				0.179775		0.24	0.008808	0.356925
		40	8.69408								0.007407	0.153846						2.41165		2.09889	0.094315		1.06031				0.166667		0.333333	0.804794		0.087035				4.13973		5.66347	2.64985	3.32856	0.698431				0.168539		0.2	0.00224	0.000469
		0.19832	15.157								0	0.153846						2.57387		0.027138	0.494393		5.69761				0.166667		0	0.320337		2.01e-06				10		0.404189	0.009175	7.42422	1.76212				0.134831		0.181818	0.979095	3.77e-08
		4.09779	0.675701								0.028986	0						2.63523		0.190673	0.650578		0.007579				0.166667		0	0.223574		0.982701				10		1.55011	0.01302	0.283064	0.643428				0.146067		0	0.970465	0.521118
		1.90707	4.58281								0	0.1						4.35427		1.27625	0.367888		1.35436				0.333333		0.5	0.42866		0.044222				10		6.76716	0.753926	4.41253	0.955842				0.179775		0.217391	0.176228	3.87e-05
		14.278	0.936202								0.052632	0						2.72081		0.986943	6.31255		0.261233				0.166667		0	4.87e-07		0.547983				10		0.430547	0.614415	1.79045	0.388449				0.213483		0.111111	0.242988	0.016201
		4.04308	4.61449								0	0.1						2.67533		2.00793	1.65128		0.017732				0.166667		0.125	0.022321		0.959992				10		0.331901	0.388003	6.16416	0.255928				0.314607		0.333333	0.409258	6.85e-07
		40	3.83286								0.058824	0						2.61538		1.79437	0.07026		1.91494				0.166667		0.333333	0.850629		0.012164				8.46217		9.75112	0.307925	6.21663	0.795724				0.168539		0.363636	0.492124	6.07e-07
		0.715612	12.828								0	0.2						2.65402		1.14746	0.34936		1.97435				0.166667		0	0.447343		0.010608				1.68441		1.6771	0.414173	0.428928	0.667508				0.168539		0.333333	0.385325	0.372453
		0.405527	17.4862								0.027027	0.3						3.09414		2.0084	0.157095		1.98835				0.090909		0.333333	0.696474		0.010272				6.36005		1.94355	0.000567	0.878581	1.53258				0.134831		0.25	0.998695	0.132257
		40	7.91037								0.061224	0.1						3.53769		0.078139	1.28371		1.9267				0.090909		0.115385	0.052035		0.011839				10		10	0.004281	6.04454	1.45137				0.179775		0.357143	0.990192	9.03e-07
		17.2182	3.43252								0.064516	0.1						1.5368		0.303474	1.02397		1.90178				0.090909		0	0.094629		0.012538				10		2.12972	0.002403	0.130258	0.177655				0.067416		0.5	0.994481	0.74087
		0.213267									0							3.36358		0.634348	0.91028		1.9162				0.090909		0	0.122947		0.012128				5.19819		6.00629	0.146155	0.275841	2.10269				0.05618		0.5	0.714241	0.529857
		40									0.039604							1.34151		10	0.280336		1.85651				0.090909		0.12069	0.524401		0.013915				6.61986		0.217033	0.005733	0.628726	1.1104				0.078652		0.111111	0.986885	0.235112
		21.2721									0.022556							5.58167		1.59932	0.07956		3.18023				0.181818		0.333333	0.832607		0.00066				2.78587		2.08059	1.14414	2.12448	0.019066				0.067416		0.5	0.071756	0.007508
		10.3574									0.033058							1.81365		1.90864	1.27541		1.97421				0.090909		0.125	0.053038		0.010612				10		2.08526	1.9371	3.03402	0.176721				0.157303		0.5	0.011558	0.000925
		0.442525									0							5.63514		2.06985	1.28595		1.83884				0.090909		0.333333	0.051766		0.014493				7.71431		2.19852	0.869843	6.90855	0.010152				0.11236		0.375	0.134945	1.23e-07
		33.0421									0.007634							3.26393		1.54621	1.2688		1.85986				0.090909		0.333333	0.053851		0.013808				3.30414		2.41167	0.163652	3.13595	2.59324				0.123596		0.192308	0.686037	0.000731
		16.6975									0.020833							6.16886		1.94202	2.03886		1.8309				0.181818		0.125	0.009144		0.01476				10		1.33787	0.001782	0.063508	1.44551				0.101124		0.48	0.995906	0.863958
		40									0.021978							10		1.50606	0.048539		3.17194				0.070707		0.333333	0.894254		0.000673				8.82524		4.38893	0.111924	10	1.53276				0.123596		0.2	0.772816	8.96e-19
		3.43934									0.081081							0.005391		0.030019	0.02252		1.95195				0.09375		0.0625	0.949466		0.01117				10		1.0034	1.28748	1.71416	1.68126				0.11236		0	0.051584	0.019312
		6.33215									0							4.31764		0.343135	0.042409		1.95075				0.09375		0	0.906965		0.011201				10		0.109398	1.68181	1.6253	0.368241				0.213483		0.230769	0.020806	0.023697
		11.4803									0.03125							0.060306		3.62009	0.111749		1.94228				0.125		0.125	0.773128		0.011421				7.38215		10	0.000319	1.90356	2.24133				0.134831		0.642857	0.999265	0.012486
		13.137									0.007519							0.001986		1.99767	0.018157		1.93356				0.125		0.5	0.959054		0.011653				10		0.4925	0.097283	5.73077	2.83393				0.134831		0.166667	0.799314	1.86e-06
		1.7929									0							8.48e-05		1.94906	0.055473		1.98157				0.09375		0.333333	0.880091		0.010434				7.48614		5.91575	0.101357	10	1.85457				0.157303		0.533333	0.79185	3.79e-12
		26.0828									0.0625							0.000412		3.07675	0.202609		1.97791				0.15625		0.25	0.627178		0.010522				4.68682		8.14738	5.71554	0.005412	1.88162				0.157303		0.153846	1.93e-06	0.987615
		2.76973									0							5.57e-06		2.09311	0.031901		1.92205				0.21875		0.333333	0.929178		0.011966				7.03749		2.66051	3.62339	8.53379	0.528817				0.146067		0.445946	0.000238	2.93e-09
		1.2027									0.090909							0.014099		0.231908	0.192181		1.88624				0.15625		0	0.64242		0.012995				8.29637		10	1.73185	1.0764	0.026594				0.11236		0.285714	0.018542	0.083869
		40									0.019608							1.12393		2.86116	0.151261		1.95675				0.0625		0.25	0.705893		0.011047				7.6483		0.830063	6.48896	8.26223	0.129908				0.123596		0.166667	3.24e-07	5.47e-09
		9.30608									0.117647							0.235363		1.92687	7.92e-08		1.99719				0.0625		0.5	1		0.010065				2.11414		10	5.08807	3.37691	0.382328				0.134831		0.152174	8.16e-06	0.00042
		33.62									0.111111							0.037073		3.04903	1.34752		1.9602				0.09375		0.25	0.044925		0.01096				10		3.19767	3.64256	8.52918	1.88034				0.101124		1	0.000228	2.96e-09
		2.4515									0							3.63179		2.05224	10		1.95034				0.15625		0.5	1.71e-14		0.011211				2.20581		3.30429	0.249433	10	1.02595				0.168539		0.23913	0.563077	2.81e-16
		24.0145									0.065574							0.555864		3.93436	1.46537		1.95081				0.111111		0.25	0.034248		0.011199				4.63546		9.05242	1.46483	0.08328	1.54751				0.11236		0.153846	0.03429	0.825506
		16.351									0.096774							1.02266		1.92682	6.2501		1.95364				0.111111		0.5	5.62e-07		0.011127				2.96047		10	10	0.573266	0.505993				0.123596		0.153846	5.71e-11	0.267137
		40									0.010989							0.980253		0.004359	1.71131		1.91899				0.111111		0	0.01944		0.012051				1.82644		0.181808	6.77034	2.21453	1.35478				0.101124		0.130435	1.7e-07	0.006102
		40									0.075472							4.13519		1.95783	0.013559		1.98088				0.111111		0.142857	0.969261		0.01045				10		2.74993	0.388971	3.69809	1.34706				0.224719		0	0.408347	0.0002
		0.08279									0.05							0.665087		9.98309	0.476391		1.95986				0.111111		0.133333	0.333894		0.010968				0.761409		0.389602	1.37236	1.10139	0.048611				0.067416		0.269231	0.042427	0.07918
		0.492286									0							4.87704		0.581183	1.27094		1.91435				0.333333		0.05	0.053588		0.01218				10		7.37056	0.315601	3.05365	0.027424				0.202247		0.195652	0.483503	0.000884
		40									0.011111							0.653105		2.01808	0.410046		1.94311				0.222222		0.5	0.389004		0.0114				10		10	0.765757	6.09062	1.54735				0.134831		0.285714	0.171492	8.12e-07
		23.5804									0.037736							3.88542		0.209216	0.067702		1.95972				0.111111		0	0.855653		0.010972				10		1.46418	3.08246	2.91309	1.57177				0.247191		0.090909	0.000827	0.001222
		18.2725									0.030075							0.394975		2.03313	3.32575		1.95714				0.111111		0	0.000472		0.011037				4.20144		3.47915	3.66307	0.934849	0.722197				0.134831		0.2	0.000217	0.116185
		40									0.011364							0.679575		2.36244	0.001903		1.96147				0.222222		0.0625	0.995627		0.010928				9.09808		0.031075	5.43174	4.89038	1.52056				0.179775		0.16	3.7e-06	1.29e-05
		3.33168									0.03125							0.358181		2.34402	0.001391		1.8941				0.222222		0.0625	0.996801		0.012761				0.447854		9.15567	0.068685	1.75739	0.873273				0.101124		0.6	0.853719	0.017483
		5.05758									0.090909							1.23662		7.57533	0.00672		1.88448				0.444444		0.75	0.984647		0.013047				0.688894		0.513012	0.356372	10	3.66542				0.202247		0.125	0.440178	2.69e-15
		17.4639									0.033058							0.471043		2.02435	0.197805		1.92414				0.111111		0.333333	0.634155		0.011909				0.127951		3.19347	5.77313	7.53125	2.50936				0.11236		1	1.69e-06	2.94e-08
		40									0.010989							3.73631		1.99788	0.338728		1.9635				0.111111		0.5	0.458429		0.010877				10		0.867765	5.11982	0.280107	3.62582				0.213483		0.2	7.59e-06	0.524679
		13.7561									0.020833							0.613354		2.0352	0.238605		2.01952				0.222222		0.5	0.577291		0.009561				10		1.78269	2.11943	2.0665	3.73792				0.247191		0.2	0.007596	0.00858
		0.856541									0							0.679616		2.02106	0.003717		0.295386				0.222222		0.5	0.991477		0.50654				10		7.67952	9.22791	6.44037	3.66254				0.134831		0.153846	5.92e-10	3.63e-07
		0.379212									0.032258							0.55031		6.05892	0.002691		2.58954				0.222222		0.0625	0.993822		0.002573				10		0.434108	0.08465	0.628754	0.96226				0.101124		0.12	0.822906	0.235097
		40									0.043956							1.83113		10	2.68787		0.048503				0.333333		0.1875	0.002052		0.894328				10		7.86778	5.56066	10	0.623731				0.05618		0.333333	2.75e-06	2.13e-18
		22.4353									0.014286							0.681071		0.010223	2.74792		2.52936				0.111111		0	0.001787		0.002956				6.09835		1.21649	10	1.62082	0.57924				0.089888		0.666667	1.05e-13	0.023943
		40									0.027027							0.675009		0.079383	1.52844		0.030026				0.222222		0.090909	0.029618		0.933198				10		9.59353	6.34076	3.61104	0.518093				0.134831		0.43662	4.56e-07	0.000245
		5.32055									0.153846							5.08481		2.01738	0.000743		2.21357				0.333333		0.333333	0.99829		0.006115				10		4.01821	6.80198	2.55817	0.558775				0.101124		0.076923	1.58e-07	0.002766
		40									0.022099							2.67842		0.050195	0.015275		0.368377				0.142857		0	0.965439		0.428177				3.87349		1.29078	10	2.62375	0.723904				0.101124		0.166667	3.66e-24	0.002378
		3.83353									0.054054							2.34917		6.7038	3.37076		0.320789				0.142857		0.0625	0.000426		0.477761				6.74501		0.512412	10	0.742339	2.22063				0.089888		0.5	3.74e-38	0.180993
		2.55046									0							1.84966		0.645818	1.3737		3.96378				0.285714		0	0.042296		0.000109				10		0.028701	10	0.017265	3.73431				0.134831		0.192308	4.69e-11	0.961025
		40									0.020833							6.63049		9.9496	0.1446		5.98379				0.428571		0.15	0.716803		1.04e-06				7.08164		3.87459	10	0.011415	5.0416				0.157303		0.2	9.29e-12	0.974057
		2.78943									0.166667							2.68762		1.01862	1.25872		2.21771				0.142857		0.0625	0.055116		0.006058				10		0.865356	10	2.6868	0.905684				0.146067		0.152174	3.22e-32	0.002057
		3.71177									0							2.56038		2.0084	1.37254		2.55626				0.142857		0.5	0.042409		0.002778				10		0.132941	10	10	1.52393				0.134831		0.076923	1.88e-49	1.19e-11
		4.15638									0							0.398951		2.07577	10		2.64813				0.428571		0.333333	4.33e-32		0.002248				10		2.76074	0.052985	2.1316	0.929589				0.134831		0.217391	0.885146	0.007386
		0.977169									0							0.616673		6.7e-05	10		2.57424				0.428571		0.045455	6.51e-22		0.002665				8.37946		0.697264	1.78083	2.97652	1.34369				0.168539		0.142857	0.016564	0.001056
		23.0666									0.056604							0.538945		1.217	9.82e-05		4.52095				0.142857		0.0625	0.999774		3.01e-05				7.20507		0.680082	0.043391	3.50867	1.03276				0.089888		0.1875	0.904918	0.00031
		1.17091									0							2.73273		2.30979	3.63353		2.57036				0.142857		0.125	0.000233		0.002689				10		2.21611	0.353982	0.36373	1.32407				0.11236		0.333333	0.442607	0.432783
		14.3899									0.03125							6.29996		1.2e-09	2.97605		2.81553				0.428571		0	0.001057		0.001529				5.16105		0.000343	5.13248	10	1.47269				0.168539		0	7.37e-06	3.94e-12
		6.74069									0.041322							1.94421		0.09945	2.10225		2.2793				0.285714		0	0.007902		0.005257				10		10	10	5.43599	2.7954				0.134831		0.357143	3.77e-43	3.66e-06
		40									0.019608							0.257039		1.91038	0.000399		0.005537				0.019724		0.333333	0.999081		0.987332				10		2.09906	3.18533	0.941165	0.742667				0.089888		0.5	0.000653	0.114508
		2.04109									0							4.69628		0.550271	0.000825		1.34946				0.015779		0.074074	0.998102		0.044724				10		2.0441	8.2001	10	1.02999				0.168539		0.25	6.31e-09	1.2e-11
		0.941115									0							1.98287		3.41109	1.18e-09		2.1564				0.011834		0.666667	1		0.006976				6.88605		1.55064	2.83297	1.00068	0.014585				0.179775		0.375	0.001469	0.099844
		0.981203									0							10		0.652668	0.018259		3.83297				0.04931		0.066667	0.958829		0.000147				3.32763		1.84479	0.811769	6.30971	3.62503				0.168539		0.5	0.154252	4.9e-07
		2.76509									0.111111							10		2.01717	0.010768		4.108				0.017751		0.333333	0.97551		7.8e-05				4.4195		4.8376	2.62463	4.50384	1.71717				0.123596		0.3	0.002373	3.13e-05
		26.9219									0.014286							8.39794		0.311278	0.177535		2.29781				0.025316		0	0.664454		0.005037				10		1.65284	1.204	3.69407	1.77414				0.157303		0	0.062517	0.000202
		2.2943									0							1.39627		3.09727	5.72484		3.99758				0.025316		0.25	1.88e-06		0.000101				7.43993		0.776357	1.16193	7.90285	1.78571				0.134831		0.125	0.068876	1.25e-08
		3.17166									0							10		3.42679	0.834869		4.24786				0.075949		0.066667	0.146262		5.65e-05				10		10	1.88169	1.63732	0.596373				0.157303		0.23913	0.013131	0.023051
		2.75965									0							10		3.08685	10		3.97028				0.037975		0.25	6.75e-14		0.000107				8.226		2.27296	1.58029	8.80891	1.7726				0.101124		0.16	0.026285	1.55e-09
		40									0.024							10		1.91248	10		2.09274				0.031646		0.111111	4.66e-22		0.008077				4.18754		6.75531	8.15473	2.88373	2.20564				0.11236		0.391304	7e-09	0.001307
		0.289073									0.033333							7.20744		0.015385	10		2.59963				0.018987		0	1.15e-23		0.002514				1.93065		10	7.27616	0.949588	1.79757				0.089888		0.347826	5.29e-08	0.112308
		2.92057									0.111111							10		2.16904	10		4.0659				0.050633		0.0625	3.29e-23		8.59e-05				10		10	10	8.3504	0.112894				0.157303		0.333333	1.93e-28	4.46e-09
		0.469138									0							10		2.02501	10		1.43392				0.037975		0.333333	5.63e-25		0.03682				7.37819		2.1817	5.96312	6.93749	0.114264				0.146067		0.304348	1.09e-06	1.15e-07
		0.001676									0							9.98423		0.05739	10		10				0.025316		0.05	9.15e-26		4.47e-30				3.89273		1.97484	5.07386	5.54661	0.051379				0.202247		0.25	8.44e-06	2.84e-06
		5.72478									0.038462							10		1.26639	1.50008		3.92585				0.075949		0.5	0.031617		0.000119				1.89687		0.334561	10	5.3876	0.141009				0.235955		0.25	8.55e-14	4.1e-06
		1.55643									0.027027							10		10	10		1.83496				0.056962		0.051724	1.84e-12		0.014623				2.2777		10	3.19445	4.61041	0.081225				0.089888		0.357143	0.000639	2.45e-05
		14.5444									0.060606							10		1.32826	0.000566		0.837582				0.031646		0.5	0.998698		0.145351				10		1.73099	7.87971	3.8	0.167969				0.123596		0.375	1.32e-08	0.000158
		40									0.017857							10		1.91935	1.55049		1.00902				0.018987		0.5	0.028152		0.097944				10		6.2599	10	0.157252	0.675308				0.078652		0.5	1.59e-17	0.696223
		2.92385									0							10		4.45956	4.5021		1.49855				0.012658		0.5	3.15e-05		0.031728				10		4.23124	2.50176	8.49433	0.037832				0.123596		0.2	0.003149	3.2e-09
		3.78107									0							10		0.167065	10		1.38022				0.018987		0.076923	1.75e-12		0.041666				0.587553		1.86721	3.59958	0.062969	0.19732				0.078652		0.384615	0.000251	0.86503
		2.76392									0.096774							1.97802		1.69917	10		2.98696				0.012658		0.285714	1.5e-35		0.00103				3.12017		2.74403	0.002844	6.0858	0.433058				0.101124		0.202247	0.993472	8.21e-07
		0.473808									0.142857							10		0.108216	10		0.001236				0.018987		0	1.89e-24		0.997159				9.32007		10	10	0.261449	0.017372				0.146067		0.5	7.53e-12	0.54771
		9.63836									0.027778							5.35552		0.140322	3.36535		0.192752				0.031646		0	0.000431		0.641576				10		0.253173	1.08e-06	1.0168	0.63618				0.123596		0.1	0.999998	0.096205
		4.08471									0							0.164138		1.30532	10		0.112397				0.012658		0.333333	8.9e-95		0.771975				4.78013		2.05778	0.003754	1.85969	0.01574				0.179775		0.5	0.991393	0.013814
		1.14031									0							10		0.261075	10		0.071674				0.06962		0.136364	5.91e-36		0.847864				5.45174		0.863331	1.94e-07	7.87499	1.04339				0.224719		0.28	1	1.33e-08
		14.3914									0.014286							10		0.773879	10		0.161145				0.088608		0	9.92e-49		0.69001				8.9422		1.42749	0.066535	0.125484	0.505143				0.05618		0.153846	0.857956	0.749059
		2.91291									0.022727							10		3.93236	0.934579		0.560262				0.025316		0.25	0.116258		0.275257				3.32723		0.936252	0.037779	6.08151	0.609807				0.089888		0.25	0.916687	8.29e-07
		12.2493									0.026316							0.007424		1.99581	1.77676		0.649366				0.018987		0.125	0.01672		0.224199				4.00612		7.79223	10	0.001763	0.433463				0.078652		0.25	2.22e-20	0.995949
		8.17558									0							10		0.105182	0.538707		2.78e-05				0.063291		0	0.289263		0.999936				10		3.21739	1.45496	5.0992	1.1233				0.269663		1	0.035078	7.96e-06
		3.39068									0.166667							2.77096		0.259171	0.588543		2.86061				0.037975		0	0.257903		0.001378				0.954091		10	1.58005	0.001633	3.89302				0.146067		0.304348	0.026299	0.996248
		8.90488									0.03125							10		1.98905	0.434087		4.72e-10				0.088608		0.125	0.368056		1				10		10	0.930473	3.31767	2.57726				0.11236		0.228261	0.117362	0.000481
		19.325									0.055556							10		2.17422	0.349738		7.7e-09				0.075949		0.111111	0.446953		1				10		1.50743	1.24627	3.52374	2.61856				0.168539		0.153846	0.056719	0.000299
		3.45121									0							7.82752		0.190201	0.718489		0.490645				0.063291		0	0.19121		0.323113				10		8.69052	2.55749	1.66485	3.7011				0.11236		0.428571	0.00277	0.021635
		1.06991									0							4.89302		10	0.551128		0.199995				0.037975		0.133333	0.281107		0.630965				10		10	1.2633	2.9e-08	0.06624				0.123596		0.571429	0.054538	1
		1.4563									0							5.04628		1.27657	0.012508		0.637582				0.2		0.333333	0.971609		0.230366				4.87257		1.38071	0.991451	2.28e-07	10				0.146067		0.0625	0.101988	0.999999
		18.6636									0.083333							3.47665		1.85607	0.629304		0.079414				0.1		0.125	0.234799		0.832886				10		0.003696	1.26384	6.74139	3.35036				0.168539		0.304348	0.054471	1.81e-07
		8.07391									0.037037							4.54216		2.0077	1.30485		0.496852				0.2		0.5	0.049562		0.318528				10		1.94502	1.27222	4.61922	9.94151				0.134831		0.5	0.053429	2.4e-05
		0.745756									0							3.94554		1.28683	0.492423		0.412687				0.1		0.1	0.321793		0.386646				10		1.35748	0.345323	2.26366	10				0.11236		0.090909	0.45152	0.005449
		29.3712									0							3.44502		8.82296	0.679559		0.877799				0.1		0.058824	0.209142		0.132496				7.79181		10	1.22753	6.24919	0.54478				0.05618		0.307692	0.05922	5.63e-07
		3.5143									0.037037							3.92717		1.35501	10		3.255				0.1		0.5	3.19e-20		0.000556				9.36163		0.744643	0.968921	1.82473	4.80964				0.168539		0.25	0.107418	0.014972
		0.841203									0							4.45029		4.53276	5.40407		4.72925				0.1		0.5	3.94e-06		1.87e-05				2.73376		3.91914	5.99803	0.009701	10				0.146067		0.225352	1e-06	0.97791
		3.71327									0							3.05765		3.35366	0.790812		0.514698				0.1		0.1875	0.161878		0.305705				0.902427		10	7.61812	10	10				0.123596		0.214286	2.41e-08	8.11e-30
		1.09535									0							9.64777		4.8383	1.34146		0.045496				0.3		0.029412	0.045556		0.900543				7.56496		2.46879	6.35193	5.1355	8.24461				0.101124		0.24	4.45e-07	7.32e-06
		0.962967									0							10		0.744371	10		0.82514				0.097561		0.0625	7.8e-15		0.149575				3.21971		0.008956	3.92194	2.53573	4.31723				0.101124		0.130435	0.00012	0.002912
		28.0901									0.028571							10		2.06855	4.53412		0.946961				0.073171		0.333333	2.92e-05		0.11299				10		3.18124	1.92104	10	3.12758				0.404494		0.366197	0.011994	7.96e-26
		3.5067									0.111111							6.22102		2.23227	7.69496		0.380285				0.02439		0.0625	2.02e-08		0.416596				7.65208		10	6.92761	0.073726	3.49393				0.11236		0.277778	1.18e-07	0.843866
		11.565									0.020408							10		1.33719	2.36135		0.578838				0.02439		0.5	0.004352		0.263731				2.73595		2.32415	2.57899	10	0.747831				0.067416		0.269231	0.002636	2.26e-15
		6.04434									0.032258							5.25058		2.93742	6.21734		0.833598				0.02439		0.1875	6.06e-07		0.146691				9.71245		0.553633	0.109554	10	10				0.134831		0.2	0.777045	5.76e-15
		1.11634									0							6.2501		5.64921	0.192042		0.799359				0.04878		0.125	0.642625		0.158723				10		2.04947	0.063663	6.29e-07	3.51585				0.123596		0.2	0.863649	0.999999
		0.83842									0.033333							0.457379		5.72337	4.00559		0.756689				0.073171		0.125	9.87e-05		0.17511				10		2.5556	0.078748	2.37e-10	8.59859				0.089888		0.24	0.834165	1
		5.04777									0.153846							0.565912		2.06091	1.67354		2.30387				0.04878		0.333333	0.021206		0.004967				4.54004		5.34314	1.47e-07	0.153663	10				0.123596		0.285714	1	0.702
		40									0.007519							0.040157		0.002293	4.12838		0.281469				0.02439		0	7.44e-05		0.523035				3.10127		10	0.030876	3.09e-05	5.64617				0.258427		0.357143	0.931374	0.999929
		5.94364									0							3.15682		2.64651	1.02996		0.080282				0.04878		0.0625	0.093335		0.831224				1.35773		10	1.70748	4.14e-07	0.54312				0.11236		0.357143	0.019612	0.999999
		0.00539									0							2.30853		2.33554	9.82347		0.102889				0.02439		0.0625	1.5e-10		0.789062				10		6.50112	3.4292	0.011137	1.43804				0.123596		0.153846	0.000372	0.974683
		40									0.005556							2.68664		2.99616	2.26275		0.629295				0.04878		0.125	0.005461		0.234804				9.82944		10	0.261622	10	1.33733				0.123596		0.134831	0.547493	1.29e-37
		3.32298									0							0.007196		0.000126	2.14311		5.04318				0.155172		0	0.007193		9.05e-06				2.33171		1.86502	2.26429	10	2.60082				0.11236		0.5	0.005441	1.17e-23
		40									0.066116							0.001391		0.013533	0.536511		2.89907				0.068966		0.111111	0.29073		0.001262				2.60606		0.529541	1.84917	0.697448	2.79999				0.089888		0.058824	0.014152	0.200702
		1.2827									0.014286							2.79004		0.342038	5.22255		10				0.034483		0	5.99e-06		7.48e-11				10		1.78241	5.76827	2.16514	10				0.089888		0.5	1.71e-06	0.006837
		1.36816									0.111111							0.040267		10	2.80553		9.68468				0.068966		0.15	0.001565		2.07e-10				2.79967		0.209408	2.61579	10	10				0.11236		0.166667	0.002422	2.43e-17
		1.00266									0							0.343142		1.93277	6.79064		0.253589				0.12069		0.333333	1.62e-07		0.557713				5.40089		5.62063	2.85725	0.118546	4.95066				0.134831		0.184783	0.001389	0.761122
		1.29444									0							10		2.68551	2.02038		9.35354				0.068966		0.181818	0.009542		4.43e-10				3.67155		4.09466	4.61101	6.96421	0.381023				0.11236		0.2	2.45e-05	1.09e-07
		33.2601									0.005556							0.742163		2.48454	2.12472		3.50606				0.384615		0.333333	0.007504		0.000312				3.44833		0.274359	0.055426	2.81e-10	2.00488				0.067416		0.181818	0.880185	1
		1.05284									0							0.944677		1.61631	0.911336		0.802415				0.076923		0.333333	0.122649		0.15761				10		3.12641	0.60882	0.001001	10				0.11236		0.2	0.246139	0.997698
		3.76687									0							1.6847		2.057	5.35654		0.409652				0.076923		0.333333	4.4e-06		0.389357				6.20727		0.320841	1.26639	8.73163	10				0.157303		0.217391	0.054151	1.86e-09
		0.451726									0.0625							0.261558		2.09814	1.96749		0.164331				0.076923		0.333333	0.010777		0.684967				4.10106		1.77892	3.18455	2.29895	9.87594				0.157303		0.166667	0.000654	0.005024
		5.7459									0.064516							3.11782		0.193128	7.41667		0.329155				0.038462		0	3.83e-08		0.468646				10		3.10175	0.220475	10	1.65124				0.202247		0.2	0.601901	5.41e-14
		1.77449									0							10		2.06445	2.70574		0.149732				0.032051		0.142857	0.001969		0.708383				7.56327		9.46341	4.6426	2.98174	5.26304				0.101124		0.428571	2.28e-05	0.001043
		1.91287									0							10		2.8778	0.425393		5.66688				0.025641		0.05	0.375497		2.15e-06				5.98784		2.26023	0.162897	1.67832	10				0.101124		0.351351	0.687231	0.020974
		40									0.022556							0.000217		10	0.245943		0.078434				0.032051		0.125	0.567619		0.834769				10		2.41531	0.022713	8.16863	10				0.235955		0.173913	0.949046	6.78e-09
		0.190478									0							0.310417		0.503472	1.57434		0.139977				0.089286		0	0.026648		0.724474				9.33529		5.06206	1.47142	1.91491	10				0.05618		0.304348	0.033774	0.012164
		4.0015									0.010989							5.86183		4e-05	1.34181		2.47885				0.035714		0	0.045518		0.00332				1.13514		6.94383	2.36509	6.83063	10				0.078652		0.5	0.004314	1.48e-07
		11.9445									0.033333							10		1.789	0.712613		5.81299				0.266667		0.045455	0.193815		1.54e-06				10		0.902323	4.0302	10	4.33716				0.258427		0.375	9.33e-05	5.58e-15
		19.0877									0.020833							1.39907		0.343506	3.88123		4.61834				0.133333		0.029412	0.000131		2.41e-05				10		0.92493	2.34487	6.88084	10				0.258427		0.625	0.00452	1.32e-07
		0.869985									0.010417							8.76088		2.8738	1.67769		0.747714				0.2		0.25	0.021004		0.178766				3.61005		2.89495	1.84907	3.45402	10				0.168539		0.195652	0.014156	0.000352
		40									0.014706							0.336013		0.0623	2.82229		9.15167				0.133333		0	0.001506		7.05e-10				10		10	8.97365	10	10				0.337079		0.357143	1.06e-09	1.96e-14
		8.90553									0							6.30709		2.04688	0.444595		0.463643				0.041379		0.5	0.359256		0.343841				8.5857		2.621	4.97105	0.040112	7.4951				0.089888		0.5	1.07e-05	0.911777
		7.68045									0							2.05869		3.78547	0.750949		0.001076				0.011494		0.05	0.17744		0.997525				10		10	1.62188	10	10				0.11236		0.384615	0.023885	7.42e-11
		0.717742									0							0.693517		2.56829	1.36937		2.4765				0.022989		0.05	0.04272		0.003338				10		10	3.9673	2.93328	10				0.235955		0.277778	0.000108	0.001166
		8.41748									0.038462							0.00125		1.94582	0.97142		0.36779				0.006897		0.333333	0.106802		0.428756				10		1.47433	2.62693	7.64884	10				0.123596		0.625	0.002361	2.24e-08
		6.52472									0.026316							2.17344		2.0405	0.523553		0.73281				0.02069		0.5	0.299535		0.185008				10		0.272788	3.80875	4.43307	2.90521				0.134831		0.175676	0.000155	3.69e-05
		5.11293									0.026316							0.052491		0.237444	0.646548		0.992771				0.048276		0	0.225658		0.101678				10		3.1112	1.97019	3.42362	1.81964				0.213483		0.333333	0.010711	0.000377
		0.960119									0							0.035125		9.24e-08	1.60069		3.09407				0.026667		0.090909	0.025079		0.000805				10		1.83794	0.533658	0.309392	1.38425				0.404494		0.5	0.292645	0.490464
		4.88095									0.166667							10		9.18234	0.711398		2.38018				0.08		0.074074	0.194358		0.004167				10		1.95328	3.73187	3.51248	10				0.134831		0.32	0.000185	0.000307
		8.93654									0.032258							10		2.02515	0.11677		2.42929				0.146667		0.333333	0.764241		0.003721				2.2e-07		0.796861	0.344414	2.16635	3.5053				0.089888		0.146067	0.452466	0.006818
		2.41573									0							6.42141		0.094953	1.46639		1.1847				0.04		0	0.034167		0.065357				2.79677		1.98248	0.550332	5.47699	7.93457				0.089888		0.666667	0.281623	3.33e-06
		0.58332									0.027027							5.59929		10	0.371455						0.125		0.098361	0.425153						10		0.183389	1.56529	10	10				0.146067		0.222222	0.027209	2.77e-12
																		5.70663		1.99094	0.052778						0.125		0.0625	0.885568						10		8.10727	5.7845	2.3206	7.76386				0.123596		0.36	1.64e-06	0.00478
																		4.32539		0.284632	0.030684						0.125		0	0.931785						5.17964		5.90291	8.17303	7.21605	0.514571				0.101124		0.076923	6.71e-09	6.08e-08
																		10		4.96e-05	0.240099						0.375		0	0.575309						2.93761		2.2971	3.33071	10	1.61089				0.101124		0.130435	0.000467	6.66e-21
																		10		9.93291	0.046251						0.25		0.090909	0.898978						10		0.827419	0.213903	10	1.02066				0.202247		0.076923	0.611078	2.42e-25
																		10		1.9399	0.033528						0.25		0.5	0.925705						2.21192		1.8091	0.258699	2.46597	0.644058				0.11236		0.24	0.55119	0.00342
																		5.47716		1.13871	0.631641						0.125		0	0.233539						10		0.378554	4.10093	3.92905	0.497056				0.089888		0.23913	7.93e-05	0.000118
																		5.61698		10	2.65318						0.125		0.04	0.002222						10		10	1.54e-13	10	10				0.191011		0.307692	1	4.47e-15
																		10		3.44632	0.047871						0.25		0.05	0.89563						2.04151		10	0.000776	0.793701	10				0.089888		0.153846	0.998214	0.160805
																		10		0.437259	0.499063						0.375		0	0.31691						10		10	3.35087	10	10				0.168539		0.285714	0.000446	3.39e-12
																		5.54377		1.78607	0.078166						0.125		0	0.835284						10		4.4821	5.85134	1.69857	10				0.191011		0.23913	1.41e-06	0.020018
																		10		1.56163	0.354541						0.25		0.333333	0.442037						10		6.66454	2.07702	0.868153	3.04625				0.123596		0.555556	0.008375	0.135471
																		7.71685		3.34774	0.615936						0.044444		0.25	0.242138						4.38007		0.691015	2.41428	9.71655	1.03656				0.146067		0.25	0.003852	1.92e-10
																		9.32838		2.52872	0.016112						0.044444		0.04	0.963581						5.55246		2.0803	1.0575	7.38477	4.64753				0.146067		0.5	0.087598	4.12e-08
																		3.37922		1.21832	2.12691						0.044444		0	0.007466						1.19298		2.6521	2.30247	10	0.851479				0.089888		0.5	0.004983	4.21e-21
																		6.93295		1.36988	1.72565						0.022222		0.125	0.018808						9.54941		8.11307	1.30853	1.82235	10				0.168539		0.428571	0.049144	0.015054
																		0.141363		0.651182	1.98854						0.088889		0	0.010267						10		7.62222	4.48443	7.25742	10				0.179775		0.375	3.28e-05	5.53e-08
																		0.348508		1.73471	0.273119						0.044444		0.0625	0.533188						0.892385		1.08908	0.455808	3.83063	9.8461				0.11236		0.090909	0.3501	0.000148
																		2.28603		0.036813	0.501457						0.066667		0	0.315169						3.29138		2.08083	3.95134	0.684084	7.98725				0.146067		0.5	0.000112	0.206974
																		6.93299		0.503438	2.22003						0.044444		0	0.006025						10		0.417128	1.54745	3.63543	9.28214				0.146067		0.666667	0.02835	0.000232
																		0.000212		1.97247	0.292745						0.088889		0.333333	0.50963						10		6.95789	0.952463	2.50981	6.73424				0.134831		0.153846	0.111567	0.003092
																		9.92109		1.55902	2.89691						0.044444		0.0625	0.001268						3.03074		8.35587	1.86607	10	1.68393				0.11236		0.391304	0.013612	5.79e-18
																		3.39636		1.99449	6.05544						0.066667		0.5	8.8e-07						10		5.99571	1.03188	4.09881	10				0.15493		0.366197	0.092923	7.97e-05
																		1.66954		1.89535	0.038116						0.066667		0.136364	0.915976						7.86317		2.14308	0.700119	4.04598	4.2713				0.309859		0.090909	0.199472	9e-05
																		1.84818		10	1.54701						0.044444		0.04918	0.028379						10		10	0.0157	8.36613	10				0.422535		0.173913	0.964496	4.3e-09
																		2.97605		2.03152	2.91784						0.133333		0.333333	0.001208						8.83003		8.72288	0.469729	0.455725	4.76046				0.112676		0.269663	0.339056	0.350167
																		3.71469		0.277038	2.24374						0.066667		0.029412	0.005705						10		10	0.44018	4.74948	5.92588				0.126761		0.384615	0.362927	1.78e-05
																		3.31128		0.080511	0.000169						0.088889		0	0.999611						10		4.63464	0.820901	0.237558	3.49834				0.169014		0.217391	0.151042	0.578684
																		6.01591		0.062575	0.004726						0.066667		0.029412	0.989176						10		10	0.819324	0.007355	0.801997				0.126761		0.26087	0.151592	0.983207
																		3.67618		1.99355	10						0.044444		0.333333	1.06e-28						0.001747		6.86157	0.910181	1.28441	6.3174				0.126761		0.375	0.122976	0.05195
																		0.065624		10	10						0.022222		0.076923	1.25e-11						3.26666		2.59763	0.90766	1.20099	3.5071				0.112676		0.304348	0.123692	0.062951
																		0.186749		3.29815	1.62552						0.066667		0.666667	0.023685						6.68712		0.218113	1.98734	0.30103	7.47801				0.15493		0.08	0.010296	0.5
																		0.172585		4.29732	10						0.022222		0.081967	1.67e-23						5.5739		2.07165	0.513821	2.68002	1.54e-05				0.070423		0.5	0.306323	0.002089
																		0.168112		0.999174	6.70039						0.044444		0.0625	1.99e-07						3.92627		5.80948	3.51359	0.381622	3.39e-07				0.098592		0.285714	0.000306	0.415315
																		10		0.002565	10						0.035294		0	1.5e-14						1.69378		1.55752	1.96482	0.598853	1.598				0.112676		0.166667	0.010844	0.251853
																		10		0.038373	10						0.023529		0.111111	3.3e-14						3.01674		6.34451	1.04877	3.1269	10				0.140845		0.076923	0.089377	0.000747
																		3.80372		0.395002	3.94233						0.029412		0.0625	0.000114						5.67193		2.10458	2.33739	0.170298	9.36405				0.197183		0.5	0.004598	0.67562
																		10		1.26647	10						0.047059		0.0625	4.71e-15						7.1605		0.14364	10	0.636759	10				0.098592		0.166667	9.68e-11	0.230803
																		10		0.000786	10						0.041176		0	1.15e-22						7.15907		0.929154	3.73495	0.295917	2.87926				0.15493		0.333333	0.000184	0.505922
																		1.21387		0.030028	10						0.090909		0	1.24e-33						10		8.47233	9.638	0.426861	10				0.112676		0.272727	2.3e-10	0.37423
																		4.78466		2.87328	10						0.090909		0.125	1.4e-50						7.84798		2.54039	7.47872	0.012901	7.43108				0.140845		0.24	3.32e-08	0.970731
																		2.15067		1.9979	10						0.090909		0.5	1.5e-18						3.961		1.98488	4.20306	1.87346	4.98701				0.140845		0.217391	6.27e-05	0.013382
																		1.09777		0.012106	10						0.090909		0	1.46e-28						10		2.05234	1.0743	0.015726	0.73013				0.112676		0.333333	0.084276	0.964437
																		2.51284		6.99211	10						0.136364		0.1	3.87e-27						5.19381		0.032021	1.53268	0.1701	10				0.126761		0.192308	0.029331	0.675928
																		0.888773		2.04143	3.55044						0.090909		0.333333	0.000282						7.78732		10	0.24482	4.11361	5.12984				0.183099		0.307692	0.569089	7.7e-05
																		3.34022		0.117152	6.31517						0.136364		0	4.84e-07						10		3.74999	0.118994	6.35963	9.11154				0.112676		0.2	0.760337	4.37e-07
																		5.69475		1.30731	10						0.090909		0.0625	3.53e-53						3.67973		2.91482	1.53141	0.465506	2.39328				0.15493		0.36	0.029417	0.342369
																		0.870612		1.98969	2.06724						0.090909		0.111111	0.008566						3.43792		4.22045	10	0.222166	0.000283				0.169014		0.1875	3.48e-11	0.599562
																		1.81761		0.405658	10						0.136364		0	1.73e-26						5.99707		10	6.25169	0.139408	0.000434				0.183099		0.359551	5.6e-07	0.725423
																		1.99571		1.03351	10						0.090909		0	2.43e-30						1.6175		1.76506	6.24919	0.042398	0.100389				0.084507		0.24	5.63e-07	0.906989
																		0.970041		0.082332	10						0.090909		0	1.75e-13						0.825519		1.97546	10	0.160324	0.109656				0.070423		0.75	1.11e-17	0.691314
																		0.355887		1.99411	10						0.090909		0.125	1.72e-32						0.034654		6.29641	10	0.297408	0.222032				0.070423		0.142857	1.89e-54	0.504188
																		1.54545		0.30103	10						0.090909		0	1.75e-17						10		3.20671	10	1.96267	0.124104				0.197183		0.142857	6.13e-48	0.010898
																		1.29233		2.89283	7.12601						0.090909		0.016393	7.48e-08						2.14023		1.2645	10	2.76563	0.233327				0.183099		0.153846	2.85e-40	0.001715
																		1.57666		0.227687	0.003						0.090909		0.090909	0.993116						2.10087		1.95558	0.142703	0.128277	0.003064				0.197183		0.5	0.719941	0.744258
																		0.087061		2.03943	10						0.090909		0.5	5.68e-21						5.8766		2.05659	0.099678	0.983315	0.000954				0.056338		0.375	0.794917	0.103917
																		2.0601		1.9441	2.49e-09						0.090909		0.125	1						7.1922		1.32757	9.82251	0.064097	0.002286				0.15493		0.25	1.5e-10	0.862785
																		1.50221		1.00557	10						0.090909		0.111111	1.08e-14						3.18561		1.32407	10	0.987273	1.86908				0.169014		0.333333	5.1e-22	0.102974
																		2.6004		0.989331	0						0.181818		0.090909	1						3.21685		2.74491	10	2.10811	1.83895				0.15493		0.5	3.28e-23	0.007796
																		1.32646		2.78e-08	0.001021						0.090909		0	0.997651						3.04786		3.46528	10	1.75139	0.053235				0.169014		0.2	4.61e-25	0.017726
																		2.30757		2.51847	0						0.090909		0	1						2.46148		0.089998	10	4.8003	2.05471				0.239437		0.115385	1.56e-36	1.58e-05
																		0.472282		2.8e-05	0.009141						0.054545		0	0.979173						7.586		0.830587	1.37901	3.78253	1.53166				0.295775		0.25	0.041782	0.000165
																		9.82347		0.238037	0.012318						0.090909		0.111111	0.972036						10		2.0914	1.668	0.50234	0.000995				0.126761		0.304348	0.021478	0.314529
																		5.7182		1.08445	0.021633						0.090909		0.125	0.951408						10		2.77698	10	0.489658	0.001628				0.112676		0.318182	2.78e-80	0.323848
																		10		2.04665	6.1781						0.090909		0.5	6.64e-07						10		0.95994	4.30617	2.92053	0.003011				0.253521		0.25	4.94e-05	0.001201
																		10		3.40329	0.860776						0.054545		0.666667	0.137792						8.19859		0.861068	8.33268	4.11181	0.795906				0.15493		0.125	4.65e-09	7.73e-05
																		7.2157		0.005351	10						0.054545		0	2.42e-31						9.85757		7.6857	5.2e-05	1.2754	3.1112				0.140845		0.315217	0.99988	0.053039
																		0.544443		10	10						0.185185		0.2	2.43e-66						0.338941		1.49962	10	1.94242	1.85866				0.084507		0.166667	3.65e-24	0.011418
																		8.55473		0.001672	10						0.111111		0	1.44e-38						2.01494		0.264112	2.8836	2.00098	0.089402				0.070423		0	0.001307	0.009978
																		0.150134		1.99445	0.044711						0.074074		0.333333	0.902171						4.9528		1.21274	0.70841	10	0.155145				0.211268		0.166667	0.1957	1.98e-11
																		0.867087		0.070778	10						0.111111		0	1.11e-11						3.56022		2.79724	6.26e-06	2.61908	1.91113				0.140845		0.152174	0.999986	0.002404
																		4.57585		0.99476	5.94748						0.111111		0	1.13e-06						0.010839		0.826001	1.02e-12	1.30702	1.95806				0.15493		0.115385	1	0.049315
																		0.14687		0.524101	2.34269						0.148148		0.0625	0.004543						6.58619		10	1.14e-13	2.3095	1.89235				0.084507		0.5	1	0.004903
																		0.356925		5.71487	10						0.037037		0.1	2.73e-32						0.907774		6.46385	8.56794	5.19973	0.108072				0.25		0.285714	2.7e-09	6.31e-06
																		0.258554		10	10						0.111111		0.04918	3.32e-19						0.546571		1.26801	10	3.25254	0.063692				0.3125		0.25	1.36e-14	0.000559
																		3.00723		2.97952	10						0.111111		0.0625	2.66e-16						3.40632		0.024785	0	3.97546	0.117342				0.3125		0	1	0.000106
																		2.50637		2.46846	3.90849						0.222222		0.0625	0.000123						0.314012		6.29179	0.121491	3.32868	1.02491				0.4375		0.4	0.755978	0.000469
																		3.61893		0.973219	10						0.222222		0.111111	1.64e-27						2.2995		4.96699	3.5e-07	3.66365	2.4396				0.1875		0.071429	0.999999	0.000217
																		2.54613		0.088147	10						0.111111		0.115385	2.12e-35						0.82194		0.492868	1.52e-10	2.6223	6.20763				0.25		0.230769	1	0.002386
																		1.39025		9.63438	0.184668						0.111111		0.068966	0.65363						5.37884		0.503627	8.47e-07	2.08007	2.3215				0.1875		0.181818	0.999998	0.008316
																		2.96241		0.08079	10						0.111111		0.0625	5.93e-20						3.89202		0.90832	5.22e-08	2.03911	1.55064				0.3125		0.166667	1	0.009139
																		2.62434		2.03941	10						0.111111		0.333333	4.04e-47						0.503205		3.64606	0.012869	0.059762	2.75452				0.25		0.090909	0.970803	0.871442
																		1.99806		9.57042	10						0.111111		0.125	6.77e-17						4.51737		3.05657	7.57e-11	2.27476	7.77755				0.25		0.2	1	0.005312
																		2.4709		8.20833	7.02528						0.111111		0.0625	9.43e-08						3.53625		1.22285	6.05123	5.96997	4.18794				0.5625		0.230769	8.89e-07	1.07e-06
																		3.95404		0.171141	10						0.222222		0	1.53e-26						0.794788		10	8.95826	0.115559	1.60647				0.1875		0.191011	1.1e-09	0.766375
																		2.50116		2.96581	10						0.111111		0.125	2.14e-30						1.93661		0.726461	4.83947	1.1882	1.67517				0.1875		0.3125	1.45e-05	0.064834
																		1.39873		4.35014	1.1432						0.222222		0.5	0.071912						0.885312		2.31212	3.05113	4.90072	3.14002				0.3125		0.130435	0.000889	1.26e-05
																		2.55776		6.75788	0.557129						0.111111		0.074074	0.27725						2.04003		0.972268	3.82263	0.728093	3.6427				0.3125		0.347826	0.00015	0.187028
																		3.27229		6.74078	10						0.222222		0.020979	9.03e-89						0.819122		6.65179	0.118251	4.46294	3.14975				0.25		0.222222	0.761639	3.44e-05
																		2.69126		2.49235	6.6352						0.111111		0.0625	2.32e-07						0.577321		4.16166	0.028749	3.89267	0.011344				0.25		0.2	0.935947	0.000128
																		0.92206		0.3201	5.03772						0.111111		0.0625	9.17e-06						0.772048		2.22152	0.22324	1.61119	0.022978				0.25		0.065217	0.598081	0.02448
																		0.999832		0.905676	3.34959						0.111111		0	0.000447						1.76743		1.2837	0.00857	3.46328	0.902594				0.375		0.36	0.98046	0.000344
																		2.25461		0.911157	4.46655						0.111111		0.111111	3.42e-05						2.93493		5.22049	2.6763	0.093083	0.709319				0.25		0.307692	0.002107	0.807081
																		7.20748		0.012303	8.55698						0.333333		0.034483	2.77e-09						0.840176		8.20583	2.71298	0.939828	0.557754				0.25		0.346154	0.001936	0.114861
																		4.53344		2.82633	10						0.222222		0.05	8.52e-18						0.674531		5.98682	0.041445	2.6104	0.003569				0.1875		0.375	0.908982	0.002452
																		3.32443		0.117748	10						0.222222		0.090909	5.71e-18						0.50052		1.2685	0.022754	0.548061	3.72752				0.25		0.25	0.948955	0.283099
																		2.69586		0.002668	3.43687						0.111111		0	0.000366						1.98068		6.96028	3.72012	4.75613	2.26067				0.25		0.217391	0.00019	1.75e-05
																		5.17417		1.86841	10						0.142857		0.333333	3.75e-30						0.505404		0.581776	0.26667	1.45241	1.54459				0.1875		0.25	0.541166	0.035285
																		9.90424		0.010407	10						0.285714		0	2.88e-45						1.80416		7.31212	4.5714	0.909503	0.072295				0.25		0.195652	2.68e-05	0.123168
																		9.42402		3.19441	7.5209						0.285714		0.125	3.01e-08						1.02581		9.82338	4.91657	0.931915	0.028748				0.625		0.214286	1.21e-05	0.116973
																		5.08079		3.43347	8.12233						0.142857		0.125	7.55e-09						0.737949		7.24308	5.9014	0.473412	0.669989				0.3125		0.130435	1.25e-06	0.336193
																		10		0.002911	0.000526						0.571429		0.038462	0.998789						3.39074		2.3919	0.93855	5.66243	0.275151				0.1875		0.333333	0.115199	2.18e-06
																		0.368478		1.78541	2.42042						0.142857		0.045455	0.003798						2.06806		0.494312	2.15527	3.6583	0.483703				0.4375		0.090909	0.006994	0.00022
																		0.440164		0.126098	2.66114						0.142857		0	0.002182						1.30786		2.68555	2.18118	2.6037	0.051584				0.5		0.1	0.006589	0.002491
																		0.066777		0.000426	0.518513						0.142857		0	0.303031						6.80955		7.09271	1.68e-05	0.441983	0.574477				0.1875		0.217391	0.999961	0.361424
																		2.11437		1.0689	0.572899						0.357143		0	0.267363						0.071992		8.20928	8.51577	1.54755	0.507271				0.1875		0.23913	3.05e-09	0.028343
																		3.32943		9.2e-05	0.63554						0.040541		0	0.231452						2.43641		2.34909	0.88156	4.84533	3.09821				0.4375		0.375	0.131353	1.43e-05
																		6.51672		2.4834	0.202751						0.054054		0.073333	0.626973						2.19171		7.09701	0.268807	1.75134	1.79853				0.25		0.428571	0.538509	0.017728
																		10		0.116543	1.27687						0.108108		0	0.05286						1.83218		1.2897	10	0.346453	1.96187				0.625		0.32	4.27e-12	0.450347
																		4.17433		0.152471	1.10641						0.067568		0	0.078268						1.34706		1.67396	4.48022	4.13183	0.939712				0.25		0.5	3.31e-05	7.38e-05
																		0.847097		1.52328	1.14227						0.125		0.058824	0.072066						1.31003		2.07906	0.262954	1.88461	1.03142				0.1875		0.5	0.545816	0.013043
																		1.98854		1.7495	1.9402						0.125		0.045455	0.011476						1.16703		0.690693	2.02409	0.524274	0.17005				0.4375		0.153846	0.009461	0.299038
																		0.919764		8.54e-07	0.790671						0.125		0	0.161931						3.52868		0.373348	1.14718	4.10506	0.410161				0.1875		0.153846	0.071255	7.85e-05
																		1.47402		0.002156	1.57629						0.125		0	0.026529						3.90846		6.08402	6.73873	1.4581	0.000409				0.1875		0.142857	1.83e-07	0.034826
																		1.07905		0.683831	2.3221						0.125		0.029412	0.004763						3.88004		1.85462	0.520793	1.5819	8.34e-07				0.3125		0.5	0.301444	0.026188
																		2.74547		0.959918	0.939947						0.25		0.111111	0.114829						1.12353		2.07807	2.39032	0.277369	0.105685				0.25		0.5	0.004071	0.527997
																		0.966357		0.09684	0.745157						0.25		0.045455	0.179822						0.933229		3.24985	3.18524	0.051945	0.296142				0.3125		0.058824	0.000653	0.887269
																		1.66063		0.192239	0.030851						0.125		0	0.931427						10		1.50533	2.99526	0.096988	3.28164				0.3125		0.142857	0.001011	0.799856
																		1.74733		0.036315	0.383505						0.25		0	0.413518						2.26841		3.37e-05	2.1387	0.029427	2.85197				0.25		0.26087	0.007266	0.934486
																		1.56281		0.401756	0.000197						0.125		0.033333	0.999546						0.953091		7.70649	0.030794	0.093229	0.026135				0.1875		0.172414	0.93155	0.806809
																		1.9272		6.82514	0.071139						0.25		0.033333	0.84891						1.62512		0.847447	0.042225	0.02171	2.90756				0.25		0.25	0.90735	0.95124
																		3.09839		1.11783	1.00649						0.25		0	0.098516						4.64342		2.25886	0.037728	0.481504	0.025661				0.235294		0.25	0.916794	0.329986
																		3.29626		1.12e-05	0.00072						0.25		0.090909	0.998343						0.390466		5.8056	0.012552	1.75143	0.530916				0.176471		0.4	0.971512	0.017724
																		2.07542		2.44263	2.4205						0.125		0.013986	0.003798						10		8.2001	0.341457	0.874006	0.037628				0.294118		0.173913	0.455557	0.133658
																		1.15297		9.08781	0.052458						0.125		0.125	0.886221						6.16603		7.50573	0.007354	3.84802	9.23e-08				0.294118		0.153846	0.98321	0.000142
																		2.04513		3.8205	2.59329						0.125		0.032787	0.002551						10		1.37281	0.001347	1.18244	8.82598				0.176471		0.2	0.996904	0.065699
																		2.84383		7.26962	0.028516						0.125		0.15	0.936448						10		10	10	1.42994	1.87102				0.117647		0.333333	7.43e-11	0.037159
																		2.44008		2.00323	0.039458						0.125		0.25	0.913149						10		2.22571	1.29464	2.11042	0.04105				0.411765		0.05618	0.050742	0.007755
																		2.36156		0.250592	1.25149						0.125		0	0.056041						10		1.281	0.353948	2.16729	0.131576				0.176471		0.15	0.442641	0.006803
																		1.66543		1.50582	4.99544						0.125		0.0625	1.01e-05						10		1.54346	0.707777	2.46284	0.173782				0.176471		0.130435	0.195985	0.003445
																		1.99271		10	9.42555						0.125		0.041958	3.75e-10						10		2.3176	0.141726	0.287107	0.331999				0.352941		1	0.721562	0.51629
																		2.77105		3.29138	2.76e-09						0.090909		0.25	1						10		8.22516	10	1.18803	0.007048				0.176471		0.75	4.41e-17	0.064859
																		3.37		3.94394	2.07e-06						0.181818		0.032787	0.999995						10		2.3024	3.42196	0.424465	0.224601				0.176471		1	0.000378	0.376301
																		2.1859		0.00259	0.862925						0.181818		0	0.137112						7.80072		2.06759	0.16101	0.13634	0.032015				0.176471		1	0.690224	0.730568
																		2.59676		0.000121	0.150499						0.181818		0	0.707133						10		2.09347	5.99682	2.55253	1.41e-05				0.235294		1	1.01e-06	0.002802
																		3.42126		3.61804	0.064774						0.090909		0.117647	0.861442						10		7.9808	2.24873	0.004204	10				0.411765		0.75	0.00564	0.990368
																		0.981951		0.004029	2.9211						0.090909		0	0.001199						10		8.26703	4.27069	2.04868	9.41825				0.235294		0.75	5.36e-05	0.00894
																		2.63798		1.93818	3.0487						0.181818		0.125	0.000894						9.4449		5.95368	3.26611	0.315421	4.30399				0.235294		1	0.000542	0.483703
																		1.28126		2.95996	10						0.272727		0.032787	1.18e-27						10		2.1782	10	0.759237	2.72625				0.411765		1	4.59e-12	0.174086
																		1.15518		1.48201	0.900773						0.181818		0.0625	0.125669						2.38413		7.9888	10	0.066709	0.60066				0.176471		1	8.88e-18	0.857612
																		2.01738		1.94482	1.01564						0.090909		0.333333	0.096463						10		9.00475	2.27027	0.116692	1.03501				0.176471		1	0.005367	0.764378
																		1.19611		3.88065	3.47932						0.272727		0.05	0.000332						5.48488		5.35372	0.865526	0.560596	0.808684				0.176471		0.5	0.136293	0.275045
																		1.86308		10	0.026011						0.090909		0.065574	0.941866						10		8.47998	4.99838	2.49405	0.180799				0.411765		1	1e-05	0.003206
																		3.84461		1.22195	3.40893						0.272727		0.05	0.00039						10		6.78843	2.20223	1.13393	2.28825				0.294118		0.75	0.006277	0.073464
																		1.72753		0.648882	6.69595						0.090909		0.065574	2.01e-07						10		6.18888	5.0655	2.39917	1.2007				0.235294		1	8.6e-06	0.003989
																		2.72139		3.12466	1.75654						0.181818		0.25	0.017517						10		2.45864	3.24005	0.003059	1.40121				0.235294		1	0.000575	0.992982
																		2.88299		1.7507	4.67764						0.090909		0	2.1e-05						10		4.30203	2.73764	2.74431	0.329525				0.588235		0.666667	0.00183	0.001802
																		1.73507		0.265334	0.734521						0.090909		0.04918	0.18428						10		8.85979	1.06677	1.98187	0.541565				0.294118		1	0.085748	0.010426
																		2.08048		3.97695	0.013627						0.090909		0.05	0.969111						7.70874		8.35316	3.10518	0.010704	0.963297				0.294118		1	0.000785	0.975655
																		3.16945		0.107125	6.29688						0.090909		0	5.05e-07						10		5.20154	10	0.70447	0.1487				0.411765		0.5	1.7e-21	0.197483
																		1.45445		0.323011	0.513368						0.181818		0	0.306642						10		0.687324	10	0.62353	0.23905				0.352941		0.75	7.95e-13	0.237941
																		1.87642		0.335073	1.8411						0.181818		0	0.014418						1.74668		2.02101	3.53871	0.2282	0.35319				0.333333		1	0.000289	0.59129
																		3.06204		0.723321	7.16115						0.090909		0	6.9e-08						10		5.23776	4.6696	2.07582	0.709734				0.333333		0.5	2.14e-05	0.008398
																		2.71072		8.81674	0.755876						0.181818		0.125	0.175438						10		6.79545	4.9888	0.416338	0.32347				0.333333		0.75	1.03e-05	0.383409
																		0.205173		0.250309	0.337048						0.181818		0	0.460206						9.02814		8.85931	0.923011	1.89758	0.108642				0.333333		1	0.119396	0.01266
																		0.382592		7.60991	0.343305						0.090909		0.02	0.453623						5.88466		2.29706	10	0.532077	2.18254				0.444444		0.333333	3.19e-18	0.293713
																		1.40107		10	0.134257						0.090909		0.048951	0.734079						5.5017		4.05153	0.820012	0.018923	0.398559				0.222222		0.5	0.151352	0.957363
																		0.624506		1.95965	0.312331						0.090909		0	0.487157						2.21611		1.91208	0.000809	0.021507	0.799677				0.333333		1	0.998138	0.951684
																		2.02306		2.55447	6.36015						0.090909		0.05	4.36e-07						10		5.33918	0.037356	0.687324	0.189883				0.357143		0.5	0.917579	0.205436
																		0.593638		5.03913	2.30395						0.039106		0.045455	0.004967						10		6.14629	0.020327	1.67223	0.511705				0.357143		1	0.954274	0.02127
																		9.15779		7.70401	3.30422						0.044693		0.016393	0.000496						10		3.4386	9.24e-05	0.080906	0.663097				0.5		0.25	0.999787	0.830029
																		0.146375		0.737431	0.193972						0.050279		0	0.639776						10		8.35492	0.044417	0.278868	0.770445				0.571429		0.75	0.902782	0.526177
																		4.09664		5.58498	1.54626						0.044693		0.006993	0.028428						10		4.38003	4.96007	0.411326	0.527569				0.5		0.666667	1.1e-05	0.387859
																		9.21707		0.00144	2.90179						0.044693		0	0.001254						10		6.23558	3.7312	1.21741	1.50056				0.357143		0.75	0.000186	0.060616
																		1.62552		0.936013	1.83341						0.050279		0	0.014675						10		5.52918	7.94596	0.663717	1.47457				0.214286		0.75	1.13e-08	0.216912
																		10		1.25273	0.696253						0.050279		0	0.201255						10		6.36745	9.8084	0.005717	0.000429				0.214286		0.75	1.55e-10	0.986922
																		6.53499		0.022447	8.13472						0.01676		0	7.33e-09						10		7.92263	10	0.499525	1.25289				0.428571		0.75	5.71e-13	0.316574
																		10		3.43739	1.67917						0.03352		0.0625	0.020933						10		2.08706	2.42933	0.307923	0.462276				0.357143		1	0.003721	0.492127
																		0.78481		6.66269	9.61657						0.027933		0.029412	2.42e-10						10		4.16083	10	1.91779	0.167279				0.285714		0.666667	8.13e-13	0.012084
																		3.55238		0.016252	6.20559						0.027933		0	6.23e-07						10		3.41763	0.810462	1.1763	0.027066				0.285714		0.25	0.154717	0.066634
																		10		2.55533	1.62163						0.027933		0.02	0.023899						10		6.3997	0.806591	0.239619	0.819798				0.285714		0.75	0.156102	0.575945
																		10		0.173059	7.91171						0.027933		0	1.23e-08						10		3.46236	10	0.028016	0.411698				0.428571		0.5	2.29e-20	0.937527
																		10		0.00422	0.950059						0.117318		0	0.112187						10		10	2.40112	0.33507	0.350384				0.285714		0.363636	0.003971	0.462307
																		10		2.02727	2.56926						0.044693		0.142857	0.002696						10		8.94961	4.57553	1.06293	0.219703				0.642857		1	2.66e-05	0.086511
																		2.63e-09		0.653729	10						0.027933		0.090909	9.96e-11						10		1.20843	1.41797	6.39455	0.244006				0.285714		0.5	0.038197	4.03e-07
																		1.31967		2.42e-09	1.28899						0.044693		0	0.051405						10		5.90024	0.502257	6.96899	0.161155				0.357143		0.5	0.314589	1.07e-07
																		10		0.033427	3.47978						0.044693		0.04918	0.000331						10		2.17705	8.29204	1.22596	0.107076				0.428571		1	5.1e-09	0.059435
																		5.66519		0.71194	2.83734						0.027933		0.05	0.001454						10		10	0.027108	1.98341	0.150486				0.357143		1	0.93949	0.010389
																		0.335977		7.02221	9.10627						0.050279		0.125	7.83e-10						10		6.02244	1.20843	1.76654	0.014554				0.214286		1	0.061883	0.017118
																		6.14907		1.97652	0.683645						0.061453		0.333333	0.207183						10		4.67573	3.64024	1.51493	1.14374				0.285714		0.5	0.000229	0.030554
																		10		1.61289	10						0.030303		0.017241	1.39e-12						10		10	2.55255	1.47968	0.01656				0.428571		0.363636	0.002802	0.033138
																		10		1.10173	0.520157						0.045455		0.05	0.301886						10		0.21517	10	0.000282	0.20402				0.357143		0.5	7.39e-14	0.99935
																		0.948511		0.054985	1.14232						0.045455		0.111111	0.072057						10		3.40545	10	4.28675	0.010686				0.357143		0.25	3.65e-22	5.17e-05
																		10		6.31261	3.46331						0.060606		0.017241	0.000344						10		8.86911	5.13192	0.723294	0.000626				0.428571		1	7.38e-06	0.189106
																		10		0.024891	0.01373						0.030303		0.115385	0.968879						10		4.30291	3.22501	1.04467	0.035913				0.357143		0.666667	0.000596	0.090225
																		4.8694		2.05e-08	1.44352						0.045455		0	0.036015						6.82033		4.68229	10	2.54991	1.8224				0.285714		0.666667	4.11e-14	0.002819
																		10		3.19568	6.84131						0.075758		0.25	1.44e-07						10		0.585299	10	4.9238	0.032021				0.214286		0.75	2.56e-14	1.19e-05
																		10		0.071556	1.18698						0.075758		0.038462	0.065017						7.06995		1.74346	8.07373	3.3261	0.327227				0.214286		0.5	8.44e-09	0.000472
																		8.7674		0.042949	0.143008						0.090909		0	0.719436						10		2.05797	10	5.10938	1.88183				0.357143		1	7.71e-22	7.77e-06
																		10		2.69027	5.07e-05						0.031847		0.05	0.999883						10		4.18202	2.30798	2.63299	0.492868				0.357143		0.666667	0.004921	0.002328
																		0.32628		0.126967	0.881467						0.125		0	0.131381						10		7.92567	0.03374	2.06233	2.31e-08				0.285714		0.75	0.925251	0.008663
																		4.23842		1.57e-09	1.77158						0.083333		0	0.016921						10		8.21631	5.37793	0.016809	0.081985				0.5		1	4.19e-06	0.962036
																		3.04505		1.92687	3.50391						0.083333		0.333333	0.000313						10		2.09936	5.69139	10	1.53817				0.214286		1	2.04e-06	8.03e-14
																		2.59625		3.34287	10						0.166667		0.0625	3.22e-26						10		5.29995	0.001672	10	0.009997				0.428571		0.5	0.996156	3.68e-11
																		1.7913		4.53218	10						0.083333		0.125	1.47e-14						10		6.49833	1.57249	2.08663	0.069275				0.214286		0.75	0.026761	0.008192
																		4.83886		0.580371	9.32965						0.083333		0.045455	4.68e-10						10		1.2992	4.07174	1.69187	0.003135				0.357143		0.857143	8.48e-05	0.020329
																		4.28596		0.153631	4.9e-08						0.083333		0.04918	1						10		2.59967	5.08756	0.320672	0.084165				0.571429		1	8.17e-06	0.47789
																		2.12267		0.001284	10						0.208333		0.04918	1.05e-41						10		2.14028	2.11403	0.078747	7.42e-05				0.285714		0.5	0.007691	0.834167
																		0.205895		10	10						0.083333		0.053903	0						10		0.814408	10	2.5902	0.003145				0.428571		0	1.69e-19	0.002569
																		0.262203		0.388434	10						0.166667		0	1.7e-23						10		4.08777	3.11233	2.80247	0.458671				0.142857		0.666667	0.000772	0.001576
																		2.88981		0.173104	0.428168						0.083333		0	0.373105						10		1.52334	1.48444	0.44154	0.034028				0.285714		0.5	0.032776	0.361793
																		10		5.2103	0.950827						0.058824		0.029412	0.111988						10		4.24912	0.733426	0.989067	7.24e-05				0.214286		0.666667	0.184746	0.102549
																		10		2.14808	1.70037						0.058824		0.038462	0.019935						10		1.56498	3.20031	2.62526	0.074571				0.428571		0.666667	0.000631	0.00237
																		10		5.47558	3.00471						0.088235		0.5	0.000989						9.58167		4.29498	0.683803	0.669583	0.753769				0.285714		0.666667	0.207108	0.214001
																		8.59271		0.683638	0.842739						0.029412		0	0.143635						10		2.71335	1.56874	3.8237	0.62763				0.571429		0.333333	0.026994	0.00015
																		10		10	2.85248						0.029412		0.051724	0.001404						10		8.3504	0.290144	2.56326	1.24328				0.357143		0.75	0.512692	0.002734
																		10		0.003064	0.005236						0.058824		0	0.988017						3.87025		2.45642	0.897958	3.1639	0.056914				0.333333		1	0.126486	0.000686
																		10		0.002358	0.028725						0.058824		0	0.935998						3.73431		4.19599	1.06649	6.02845	0.974289				0.333333		0.666667	0.085804	9.37e-07
																		9.44215		10	1.36665						0.029412		0.046468	0.042988						4.90929		1.53761	1.0314	0.751217	0.830899				0.5		0.5	0.093025	0.17733
																		3.48515		0.004091	0.063555						0.088235		0	0.863864						5.0416		2.22072	0.001612	0.363792	0.524509				0.5		0.666667	0.996295	0.432721
																		2.37035		1.52149	0.055199						0.058824		0.0625	0.880646						2.22063		1.8899	0.240017	2.13472	0.463152				0.5		0.5	0.575418	0.007333
																		10		0.178806	1.09589						0.058824		0.045455	0.080189						3.14916		2.48064	0.26592	0.775083	0.000575				0.5		0.666667	0.542101	0.167848
																		1.44122		0.035509	0.471401						0.029412		0	0.337753						2.99317		1.41933	0.633462	1.81491	5.11639				0.5		0.5	0.232562	0.015314
																		10		0.06556	0.632476						0.044118		0	0.23309						3.3608		1.19835	1.36438	10	2.75749				0.5		0.5	0.043214	1.03e-11
																		1.21373		0.355139	2.8138						0.029412		0.016393	0.001535						3.96475		0.271649	1.22054	1.0174	0.009701				0.333333		0.333333	0.060182	0.096072
																		10		7.77278	0.296975						0.058824		0.017241	0.504691						0.96226		4.21872	2.72846	2.03137	2.85146				0.333333		0.5	0.001869	0.009303
																		10		1.02117	0.113944						0.191176		0.111111	0.76923						1.71717		6.30853	2.76408	0.35999	0.169711				0.333333		0.75	0.001722	0.436526
																		10		0.960105	0.653149						0.029412		0	0.222255						3.66254		6.30745	0.059344	1.13e-05	2.47285				0.333333		0.75	0.87228	0.999974
																		9.44402		8.55e-05	0.574323						0.044118		0	0.266487						3.73792		8.30504	6.04054	2.23342	2.27848				0.333333		0.75	9.11e-07	0.005842
																		10		0.361265	1.00668						0.033333		0	0.098473						3.653		4.2482	0.118775	2.18024	4.40259				0.333333		0.666667	0.76072	0.006603
																		10		0.339356	1.14842						0.05		0.045455	0.071053						2.63667		6.16625	6.08849	2.79866	0.907599				0.5		0.75	8.16e-07	0.00159
																		10		1.07204	0.908405						0.075		0	0.123479						5.14674		2.2359	0.203343	7.80424	0.000288				0.5		0.25	0.626119	1.57e-08
																		8.96607		0.043933	1.18539						0.016667		0	0.065255						5.27443		5.59258	0.022454	4.52512	0.000158				0.5		0.5	0.949612	2.98e-05
																		0.563121		3.82117	0.916033						0.041667		0	0.12133						1.52393		4.12432	10	0.00179	0.05848				0.333333		0.666667	2.81e-18	0.995887
																		2.48501		0.333406	0.957055						0.025		0.045455	0.110394						1.15232		4.2294	10	0.00012	1.4e-15				0.5		0.666667	1.38e-17	0.999723
																		10		0.873808	2.8533						0.016667		0.017241	0.001402						0.905684		6.59927	10	5.23503	3.05228				0.333333		0.75	6.1e-44	5.82e-06
																		5.80666		1.93277	1.35138						0.016667		0.5	0.044527						2.92488		4.56372	5.22701	0.093705	0.000215				0.666667		0.5	5.93e-06	0.805926
																		10		0.235169	10						0.041667		0	7.71e-13						2.63735		1.99744	5.11723	2.33469	0.007258				0.333333		1	7.63e-06	0.004627
																		10		1.98686	8.00562						0.083333		0.125	9.87e-09						2.94667		6.51873	0.028921	3.54135	2.17586				0.333333		0.75	0.935576	0.000288
																		4.6696		0.070317	2.12541						0.016667		0.045455	0.007492						2.10072		3.36395	6.66343	3.69935	1.41902				0.5		0.25	2.17e-07	0.0002
																		10		0.090251	0.27247						0.108333		0.017241	0.533986						5.12078		6.00396	10	3.68615	0.743791				0.5		1	1.46e-31	0.000206
																		0.000789		0.703038	0.12743						0.033333		0	0.745711						3.58089		10	10	10	1.12e-07				0.333333		0.454545	1.75e-24	5.73e-46
																		9.48882		3.98022	0.009931						0.033333		0.026667	0.977392						5.08005		1.67073	10	7.20805	2.65696				0.5		0.666667	5.83e-13	6.19e-08
																		10		10	7.08327						0.058333		0.133333	8.26e-08						3.70002		2.31746	10	10	0.226503				0.333333		0.333333	3.15e-32	5.31e-11
																		10		1.75258	2.47e-09						0.108333		0.125	1						2.41856		3.3073	10	10	5.22049				0.5		0.714286	2.12e-25	3.47e-35
																		10		0.477242	0.06189						0.075		0	0.867181						2.83393		4.1445	10	10	0.012549				0.5		0.666667	1.53e-13	1.99e-13
																		0.236409		1.13434	3.39558						0.033333		0.111111	0.000402						5.08193		4.6794	2.66086	10	1.01003				0.5		0.5	0.002183	4.19e-21
																		2.80825		1.44442	0.046606						0.05		0.066667	0.898244						3.75293		0.689563	10	1.04508	2.98891				0.333333		0.5	4.07e-111	0.090141
																		0.58782		0.019081	4.82429						0.025		0	1.5e-05						1.03402		2.16772	10	10	0.265824				0.333333		0.333333	1.36e-39	1.48e-45
																		2.66562		7.74358	0.057508						0.025		0.006993	0.875975						0.686627		3.25998	3.49973	6.20176	0.000705				0.333333		1	0.000316	6.28e-07
																		7.02528		0.27902	4.94049						0.025		0	1.15e-05						2.83028		7.90097	6.11297	10	1.11591				0.5		0.75	7.71e-07	1.56e-18
																		0.976993		4.75142	0.112984						0.016667		0.045455	0.770932						1.32407		4.63027	3.50887	7.93305	0.699293				0.333333		0.5	0.00031	1.17e-08
																		2.81377		7.08242	2.32582						0.025		0.017241	0.004723						1.34369		1.14475	6.1222	0.599686	0.676195				0.333333		1	7.55e-07	0.251371
																		8.77682		0.116716	0.213171						0.05		0.111111	0.612109						1.47269		1.45478	3.48296	1.55564	0.238233				0.333333		0.5	0.000329	0.02782
																		10		5.21339	2.6893						0.058333		0.066667	0.002045						3.82916		6.24942	3.43342	0.908572	0.003104				0.333333		1	0.000369	0.123432
																		10		3.21693	0.2494						0.066667		0.111111	0.563119						10		1.42029	3.52642	1.7354	0.3489				0.23913		0.5	0.000298	0.018391
																		5.14163		0.003377	0.003388						0.025		0	0.99223						4.53702		1.70989	3.4359	2.54311	0.440309				0.119565		0.666667	0.000367	0.002863
																		5.25973		1.10092	0.418194						0.025		0.125	0.381773						8.64858		5.37343	3.52656	1.46757	0.215397				0.184783		0.5	0.000297	0.034075
																		10		0.215068	2.36e-07						0.025		0	0.999999						10		1.01723	3.46624	1.49959	1.32141				0.184783		0.833333	0.000342	0.031653
																		10		4.0142	3.8e-05						0.025		0.026667	0.999912						1.48425		1.98427	10	1.91666	0.660222				0.173913		1	6.03e-16	0.012115
																		1.78e-05		10	0.004599						0.025		0.013986	0.989466						10		4.6422	6.96604	0.315127	0.055342				0.206522		0.666667	1.08e-07	0.48403
																		1.93725		4.9726	9.07e-06						0.016667		0.125	0.999979						4.90385		8.53077	2.47593	0.492877	0.272451				0.173913		0.75	0.003342	0.321457
																		10		4.86568	0.000195						0.025		0.037037	0.999551						2.11338		6.03015	5.71768	1.97867	0.182646				0.173913		0.75	1.92e-06	0.010503
																		8.08909		2.73503	0.647789						0.058333		0.333333	0.225015						5.14304		5.35198	3.14703	0.716396	2.26264				0.173913		0.5	0.000713	0.192134
																		10		2.13213	1.77746						0.041667		0.333333	0.016693						10		4.19843	2.94084	0.722575	0.450747				0.108696		0.5	0.001146	0.18942
																		3.54297		0.725396	0.001883						0.05		1	0.995674						5.72375		2.49227	1.81082	1.61556	3.19343				0.119565		0.5	0.015459	0.024235
																		0.025707		0.113194	0.854857						0.016667		0.25	0.139683						10		3.95742	1.36051	1.33302	5.22103				0.130435		0.5	0.0436	0.046449
																		10		0.390284	2.00956						0.066667		0.142857	0.009782						8.73293		6.03808	2.74598	2.02081	1.42853				0.195652		1	0.001795	0.009532
																		10		0.616673	2.69382						0.05		0.428571	0.002024						3.46314		2.69829	1.44289	0.109409	0.27413				0.141304		0.25	0.036067	0.777305
																		3.23005		0.129551	1.14531						0.041667		0.333333	0.071563						10		3.96835	0.720281	1.5539	0.439185				0.086957		0.5	0.190423	0.027932
																		10		1.23662	1.56679						0.05		0.444444	0.027115						10		4.15953	1.78557	1.24601	3.08e-08				0.195652		0.666667	0.016384	0.056753
																		4.33368		0.583502	2.91812						0.025		0.333333	0.001207						10		8.05133	0.921022	0.50611	0.324601				0.293478		0.75	0.119944	0.31181
																		10		0.398951	2.6292						0.033333		0.428571	0.002349						10		6.69707	3.8276	1.23456	0.016038				0.195652		0.181818	0.000149	0.058269
																		10		0.142942	9.08412						0.016667		0.333333	8.24e-10						10		10	0.100245	0.623483	10				0.141304		0.818182	0.79388	0.237967
																		10		2.03721	1.28404						0.066667		0.5	0.051994						10		0.275866	1.50497	0.070907	2.24773				0.119565		0.5	0.031263	0.849363
																		10		0.252245	2.88073						0.041667		0.142857	0.001316						3.82652		1.55277	0.121371	2.59781	3.0089				0.086957		0.5	0.756187	0.002525
																		0.256631		1.33351	0.000639						0.058333		0	0.99853						0.353097		2.01489	0.046521	1.0442	4.36381				0.076087		1	0.89842	0.090323
																		10		4.62228	9.41436						0.041667		0.25	3.85e-10						1.39311		7.87225	1.16921	1.06197	8.89e-07				0.108696		0.75	0.067732	0.086702
																		3.00855		0.534042	2.37894						0.025		0.166667	0.004179						4.74023		7.50606	1.48528	0.043453	0.00666				0.097826		0.272727	0.032713	0.904788
																		10		4.83057	1.38727						0.033333		0.666667	0.040995						10		2.16037	0.518635	2.99894	0.000228				0.119565		0.333333	0.302946	0.001002
																		10		0.029466	2.68459						0.083333		0	0.002067						5.84696		5.87515	0.942204	0.046813	0.006713				0.173913		0.5	0.114234	0.897816
																		10		0.820091	1.31498						0.075		0.333333	0.048419						4.68612		4.17445	0.291538	2.31741	0.441704				0.173913		0.666667	0.511048	0.004815
																		10		4.58935	1.77218						0.05		0.444444	0.016897						9.83245		6.449	0.844859	1.40752	2.91306				0.26087		0.75	0.142936	0.039127
																		10		1.14833	3.10239						0.083333		0.555556	0.00079						10		4.22756	0.648945	0.731788	2.25956				0.141304		0.666667	0.224416	0.185444
																		10		0.679575	1.98522						0.033333		0.222222	0.010346						1.38748		2.11153	0.650556	0.53947	2.50509				0.097826		1	0.223586	0.288755
																		3.7725		1.28595	1.94267						0.025		0	0.011411						1.20361		5.38053	2.08418	5.2464	0.133603				0.065217		0.5	0.008238	5.67e-06
																		10		0.097535	3.1235						0.041667		0.333333	0.000752						10		6.49434	0.866962	1.63017	10				0.195652		0.75	0.135843	0.023433
																		8.67292		0.04962	1.88158						0.058333		0	0.013135						10		4.29528	1.91105	1.60615	9.16079				0.119565		0.666667	0.012273	0.024766
																		10		2.83652	1.95682						0.066667		0.333333	0.011045						10		8.02556	0.422255	10	9.92827				0.152174		0.75	0.37822	5.28e-47
																		10		0.116028	1.96505						0.05		0.333333	0.010838						6.2547		3.77785	5.37284	9.92751	0.173543				0.076087		0.5	4.24e-06	1.18e-10
																		10		1.37284	3.22122						0.058333		0.333333	0.000601						3.42444		4.74125	7.06234	9.8096	0.867799				0.065217		0.666667	8.66e-08	1.55e-10
																		10		4.53568	2.00847						0.066667		0.444444	0.009807						7.60061		4.65702	1.518	0.841351	1.28372				0.108696		0.666667	0.030339	0.144095
																		10		0.973497	10						0.058333		0.428571	4.77e-13						6.73424		3.68707	4.91171	10	10				0.141304		0.5	1.23e-05	2.84e-12
																		10		2.74513	4.56e-08						0.125		0.333333	1						1.68393		3.40871	2.66499	10	10				0.086957		0.25	0.002163	4.62e-11
																		10		4.58008	10						0.033333		0.666667	3.83e-18						1.06688		1.0212	0.715494	10	10				0.163043		0.5	0.192533	4.04e-27
																		0.429289		5.09539	1.34452						0.025		0.090909	0.045236						0.016533		4.66181	6.90401	10	10				0.173913		0.666667	1.25e-07	5.06e-18
																		3.40883		2.98383	9.36912						0.025		0.333333	4.27e-10						10		1.27753	5.03576	10	10				0.119565		0.5	9.21e-06	3.78e-11
																		10		0.089902	10						0.041667		0.09375	6.38e-15						7.80711		10	0.549489	10	5.83312				0.097826		0.363636	0.28217	6.29e-30
																		10		0.108918	10						0.083333		0.333333	6.24e-37						5.93334		1.52754	10	3.74274	2.15174				0.108696		0.5	4.41e-32	0.000181
																		10		2.03761	2.08672						0.075		0.333333	0.00819						10		10	10	10	0.12001				0.141304		0.454545	3.02e-31	2.55e-14
																		10		0.237658	10						0.05		0.142857	3.49e-43						10		2.0771	10	10	2.12976				0.141304		1	1.04e-22	1.89e-13
																		10		1.336	1.1377						0.016667		0	0.072828						3.056		2.85548	10	2.98327	1.86719				0.163043		0.666667	8.17e-32	0.001039
																		10		2.68402	0.369319						0.016667		0.142857	0.427249						4.29506		2.06035	10	10	0.113553				0.108696		1	5e-15	1.59e-13
																		10		0.031557	4.00222						0.058333		0	9.95e-05						0.497056		4.24798	10	3.03276	1.46003				0.086957		0.666667	1.1e-19	0.000927
																		8.12449		2.11927	2.65278						0.016667		0.333333	0.002224						5.86043		0.759237	10	1.84146	1.30306				0.119565		0.142857	8.06e-11	0.014406
																		10		1.94421	3.13446						0.058333		0.285714	0.000734						4.1709		4.73111	3.10468	3.98095	0.625809				0.119565		0.666667	0.000786	0.000104
																		10		0.255695	0.078406						0.025		0	0.834822						6.97193		2.73727	10	1.5642	2.1632				0.097826		0.333333	1.89e-14	0.027277
																		4.97622		0.035677	0.396181						0.016667		0	0.401623						3.93283		3.42033	10	4.87606	0.810837				0.152174		0.25	3.52e-27	1.33e-05
																		1.81042		0.244959	1.31						0.142857		0.25	0.048977						10		0.318856	10	2.19516	1.59609				0.282609		0.5	6.37e-18	0.00638
																		5.10346		2.67205	0.350853						0.142857		0.142857	0.445807						10		1.5726	0.672609	10	9.86285				0.206522		0.333333	0.212516	1.8e-12
																		1.60275		0.358181	0.500529						0.142857		0.222222	0.315843						10		1.48964	4.92083	5.4331	4.48893				0.532609		0.666667	1.2e-05	3.69e-06
																		2.12503		1.80952	1.2508						0.142857		0.285714	0.056131						10		1.8453	2.77384	0.000433	4.52322				0.25		0.25	0.001683	0.999003
																		2.01829		3.50826	1.25913						0.142857		0.333333	0.055064						10		6.11071	10	2.56855	0.001401				0.141304		0.75	5.49e-11	0.002701
																		2.83794		4.35427	0.0317						0.071429		0.333333	0.929609						10		2.76325	8.4315	2.16065	0.007944				0.163043		0.333333	3.7e-09	0.006908
																		0.818207		0.185625	0.028173						0.142857		0.142857	0.937189						10		1.20831	5.96259	1.7006	10				0.228261		0.5	1.09e-06	0.019925
																		2.13771		1.69014	0.043937						0.142857		0.333333	0.90378						10		2.75386	2.43699	0.02919	0.476931				0.108696		0.25	0.003656	0.934996
																		0.140866		5.08481	0.034567						0.142857		0.333333	0.923491						0.000134		5.57349	7.16022	0.853705	0.011675				0.097826		0.5	6.91e-08	0.140054
																		0.383562		1.83107	1.30081						0.214286		0.285714	0.050026						10		1.87259	5.11805	0.224333	0.059225				0.076087		0.6	7.62e-06	0.596577
																		1.05479		2.10938	0.0319						0.071429		0.333333	0.92918						10		2.74696	2.05556	0.002238	0.063672				0.141304		0.333333	0.008799	0.994859
																		3.3557		0.192181	0.36075						0.142857		0.25	0.435763						10		10	0.044307	0.143867	0.011216				0.206522		0.727273	0.903012	0.718014
																		0.713581		10	5.17147						0.142857		0.454545	6.74e-06						1.12831		4.18524	0.705034	0.042465	3.13239				0.076087		0.666667	0.197227	0.906849
																		2.31596		1.39713	10						0.142857		0.666667	1.15e-19						0.713147		1.84477	1.06621	3.27891	0.172268				0.119565		0.5	0.08586	0.000526
																		4.85511		3.08645	10						0.142857		0.1875	3.71e-13						1.95844		1.45436	2.56285	0.299813	0.241458				0.141304		0.5	0.002736	0.501403
																		3.04985		4.86397	0.010409						0.071429		0.333333	0.976318						0.004372		3.41829	4.36174	0.47721	0.509657				0.163043		0.25	4.35e-05	0.333265
																		1.66714		0.059757	0.032081						0.071429		0.166667	0.928793						10		6.41505	1.85047	8.42e-08	0.22281				0.23913		0.75	0.01411	1
																		1.42666		0.228215	0.555919						0.142857		0.25	0.278023						3.40058		0.268581	1.14669	0.745155	10				0.043478		0.3	0.071337	0.179823
																		2.42042		3.97674	0.045854						0.214286		0.068966	0.899801						10		2.23448	0.244836	2.4616	5.33896				0.130435		0.333333	0.569067	0.003455
																		5.12662		1.69e-05	6.76e-11						0.142857		0	1						10		1.60588	0.423586	0.833166	4.93558				0.130435		0.5	0.377063	0.146837
																		0.432172		6.29996	0.325305						0.285714		0.428571	0.472819						2.92595		6.11499	1.27798	5.35252	0.168283				0.086957		1	0.052725	4.44e-06
																		1.4808		0.027162	9.24213						0.142857		0	5.73e-10						10		2.0947	0.543524	5.54559	0.451184				0.163043		1	0.286073	2.85e-06
																		3.51849		0.831564	1.98833						0.090909		0.111111	0.010272						1.02066		2.9426	1.6277	3.16552	0.921135				0.130435		0.4	0.023567	0.000683
																		6.86348		2.59205	9.65223						0.090909		0.333333	2.23e-10						10		2.66055	2.53991	3.96793	1.33782				0.271739		0.25	0.002885	0.000108
																		7.58616		3.26393	2.42e-10						0.136364		0.090909	1						4.78753		3.43678	0.027043	5.71902	0.003173				0.065217		0.25	0.93963	1.91e-06
																		3.43397		3.14066	0.145323						0.090909		0.166667	0.715611						10		0.506678	2.44367	1.20619	0.453611				0.108696		0.333333	0.0036	0.062202
																		2.08514		0.066491	4.05584						0.1		0.142857	8.79e-05						10		1.33323	6.90704	4.81728	1.29946				0.195652		0.5	1.24e-07	1.52e-05
																		5.92247		3.46591	10						0.2		0.333333	1.38e-15						10		0.793476	10	3.80901	0.908768				0.184783		0.333333	1e-11	0.000155
																		2.07921		0.196511	8.66822						0.1		0.25	2.15e-09						10		5.2807	0.053391	3.48126	0.050458				0.282609		0.5	0.884319	0.00033
																		6.19419		4.50733	4.14329						0.2		0.333333	7.19e-05						10		1.02184	2.62271	7.43408	0.183871				0.152174		0.333333	0.002384	3.68e-08
																		6.44853		1.28313	0.222951						0.2		0	0.59848						10		2.73091	5.91064	3.00489	1.50629				0.119565		0.333333	1.23e-06	0.000989
																		6.86117		4.91071	4.1566						0.3		0.206897	6.97e-05						10		5.27222	8.51581	0.547327	0.740386				0.097826		0.5	3.05e-09	0.283578
																		10		4.84392	1.77049						0.3		0.333333	0.016963						6.81084		10	0.159698	3.59404	0.43478				0.163043		0.363636	0.692312	0.000255
																		2.58635		2.0438	0.852416						0.111111		0.333333	0.14047						8.61705		10	0.363663	0.705639	0.202636				0.173913		0.454545	0.432849	0.196952
																		2.02106		0.055473	7.64751						0.111111		0	2.25e-08						10		1.51883	0.28712	1.17651	0.091533				0.130435		0.5	0.516273	0.066603
																		1.30533		0.25148	3.07215						0.111111		0.25	0.000847						5.60135		10	0.988197	2.5352	0.190532				0.076087		0.368421	0.102755	0.002916
																		2.05463		0.471043	0.113306						0.111111		0.111111	0.770361						10		4.18705	4.84e-05	1.7111	0.058451				0.206522		0.5	0.999889	0.019449
																		1.95667		0.01543	1.13574						0.111111		0	0.073158						7.15116		5.25432	3.00574	0.604288	0.000316				0.076087		0.5	0.000987	0.248721
																		0.255998		0.663061	0.513069						0.111111		0.166667	0.306853						10		1.40824	3.7373	3.99849	0.001219				0.097826		0.5	0.000183	0.0001
																		2.05089		5.57e-06	3.59993						0.222222		0.21875	0.000251						10		10	0.001087	0.835294	3.77885				0.163043		0.368421	0.997499	0.146119
																		2.09362		5.58167	2.15264						0.111111		0.181818	0.007037						10		6.7479	0.097677	4.78176	0.464236				0.152174		0.75	0.798589	1.65e-05
																		1.50217		1.2889	0.405741						0.111111		0	0.392879						10		6.79246	0.000259	9.58394	0.02634				0.23913		0.75	0.999403	2.61e-10
																		3.09193		0.221829	0.48357						0.222222		0.5	0.32842						7.98725		1.97514	0.001393	2.51762	1.45055				0.141304		0.25	0.996797	0.003037
																		1.05286		0.388016	1.26664						0.133333		0.166667	0.05412						3.04625		2.48459	0.124012	0.764504	2.46334				0.130435		0.25	0.751602	0.171987
																		5.90064		3.48353	1.0407						0.066667		0.25	0.091054						10		1.46476	2.09453	1.96943	0.666163				0.315217		0.5	0.008044	0.010729
																		0.390161		2.44164	1.96085						0.133333		0.25	0.010943						7.79569		3.42062	5.05969	3.65545	0.490155				0.119565		0.25	8.72e-06	0.000221
																		0.892693		3.75474	0.747441						0.133333		0.111111	0.178879						2.67062		10	0.223715	6.78257	0.000132				0.108696		0.636364	0.597428	1.65e-07
																		0.6547		0.899373	6.09886						0.133333		0.030303	7.96e-07						6.70892		2.80488	0.216189	5.6324	0.335364				0.173913		0.25	0.60787	2.33e-06
																		0.759631		0.675009	1.29058						0.133333		0.222222	0.051217						5.87037		2.26635	0.220826	1.12248	1.52889				0.130435		0.333333	0.601415	0.075426
																		1.88136		10	2.27314						0.133333		0.454545	0.005332						6.3986		0.436187	4.0506	2.68843	3.38463				0.086957		0.166667	8.9e-05	0.002049
																		5.125		0.022491	2.16681						0.2		0.1875	0.006811						10		3.89914	4.04399	10	3.33117				0.097826		0.272727	9.04e-05	4.01e-16
																		4.07697		0.004508	5.34181						0.333333		0.09375	4.55e-06						4.64753		3.34187	5.7275	2.97169	1.92767				0.119565		0.25	1.87e-06	0.001067
																		2.4205		4.67509	3.25446						0.133333		0.222222	0.000557						10		1.89064	0.24698	8.5872	2.3431				0.173913		0.5	0.566265	2.59e-09
																		6.67549		0.457203	0.48938						0.133333		0.166667	0.324056						2.36438		5.53749	2.46225	0.826936	1.50275				0.130435		0.5	0.003449	0.148958
																		5.50956		0.003869	1.00893						0.266667		0.125	0.097965						10		2.83693	0.004887	1.36423	2.43472				0.23913		0.25	0.988811	0.043228
																		0.817879		1.26463	1.87247						0.133333		0	0.013413						10		2.75141	0.719394	10	2.24314				0.26087		0.333333	0.190812	3.22e-32
																		2.09926		1.63411	1.26705						0.2		0.25	0.054069						10		5.92449	0.671621	0.331612	1.53657				0.163043		0.5	0.213	0.466002
																		0.843094		1.07145	3.6404						0.133333		0	0.000229						10		10	0.651827	2.17063	1.84608				0.326087		0.32	0.222932	0.006751
																		4.35652		0.025446	0.991522						0.266667		0	0.101971						10		1.62073	4.80625	10	2.08895				0.173913		0.333333	1.56e-05	5.09e-13
																		2.75131		0.084583	0.980835						0.2		0.111111	0.104512						10		0.833839	10	1.11023	0.541155				0.108696		0.2	1.12e-13	0.077584
																		6.59132		0.029848	0.453524						0.2		0.166667	0.351946						10		6.00371	4.78854	9.78417	0.80835				0.184783		0.714286	1.63e-05	1.64e-10
																		2.23659		0.000964	1.94876						0.066667		0	0.011252						2.90175		4.09511	6.80315	1.87683	0.713305				0.141304		0.5	1.57e-07	0.013279
																		2.52342		2.38614	1.94113						0.15		0.333333	0.011452						10		1.49411	7.39351	1.77326	3.64221				0.282609		0.5	4.04e-08	0.016856
																		3.9757		3.97472	1.9264						0.1		0.444444	0.011847						9.61476		2.98151	6.56528	10	1.3119				0.141304		0.25	2.72e-07	1.2e-11
																		7.59914		0.092203	1.86472						0.15		0.0625	0.013655						4.09859		5.0934	0.051357	4.44912	1.04806				0.097826		0.5	0.88847	3.56e-05
																		3.57579		0.000206	1.85651						0.2		0.111111	0.013915						2.41285		3.77567	0.089513	10	1.40972				0.108696		0.5	0.813742	8e-25
																		5.26952		0.117909	2.33378						0.1		0.222222	0.004637						0.358495		8.45273	5.56602	3.01176	0.603461				0.130435		1	2.72e-06	0.000973
																		3.51889		0.021424	2.2262						0.15		0.111111	0.00594						10		10	0.077232	3.79433	0.444299				0.184783		0.545455	0.837082	0.000161
																		3.20763		0.027977	3.91129						0.15		0	0.000123						0.111499		6.02973	6.38335	10	0.24995				0.054348		1	4.14e-07	7.71e-11
																		1.02724		6.91465	4.17276						0.1		0.121212	6.72e-05						0.486425		10	10	0.029324	0.350144				0.108696		0.454545	9.1e-18	0.934707
																		0.734521		2.1e-06	4.15426						0.1		0	7.01e-05						1.34462		0.276273	0.028277	0.469466	2.28073				0.108696		0.166667	0.936965	0.339261
																		6.78181		0.036749	4.28239						0.2		0	5.22e-05						3.49197		1.24161	0.265543	4.4758	0.397182				0.097826		0.166667	0.542572	3.34e-05
																		8.6057		10	2.0965						0.125		0.212121	0.008008						0.364848		5.4284	9.26907	0.758409	0.788413				0.141304		0.5	5.38e-10	0.174418
																		7.85069		0.002035	1.58215						0.125		0.125	0.026173						10		1.38827	0.007959	0.006835	0.257277				0.097826		0.5	0.981841	0.984386
																		8.8981		0.170703	0.176598						0.125		0.111111	0.66589						4.56305		1.70447	2.18667	0.105241	0.264198				0.195652		0.342105	0.006506	0.7848
																		7.36826		0.302032	1.58318						0.125		0.055556	0.026111						10		3.42413	3.04316	1.21627	1.1728				0.163043		0.25	0.000905	0.060776
																		9.63797		0.372299	1.56473						0.1875		0.25	0.027244						2.23586		1.43044	2.81799	5.86226	0.009227				0.097826		0.5	0.001521	1.37e-06
																		5.9687		2.61816	1.26566						0.125		0.111111	0.054242						1.7377		2.75041	0.842822	3.46707	3.8044				0.086957		0.333333	0.143608	0.000341
																		0.883061		0.000131	2.50392						0.125		0.21875	0.003134						10		1.4725	3.69638	9.81427	3.09096				0.152174		0.5	0.000201	1.53e-10
																		0.005364		0.117133	2.35199						0.0625		0.142857	0.004446						9.94151		10	1.35488	8.15473	0.21101				0.130435		0.272727	0.044169	7e-09
																		0.680883		10	0.037514						0.0625		0.181818	0.917246						10		0.550304	1.38059	0.001697	0.046675				0.206522		0.333333	0.04163	0.996101
																		7.85172		0.265451	1.51731						0.125		0.25	0.030387						10		2.78263	3.67617	10	0.282384				0.173913		0.333333	0.000211	2.01e-15
																		7.31613		0.434598	1.7577						0.125		0.111111	0.01747						0.858405		2.7876	0.232024	2.16083	0.398827				0.271739		0.333333	0.586106	0.006905
																		0.113708		0.025214	2.09274						0.0625		0	0.008077						5.70055		2.60744	0.18251	9.05416	0.99797				0.272727		0.666667	0.656886	8.83e-10
																		8.25721		0.801186	1.58647						0.125		0.333333	0.025914						4.49383		4.30237	1.5412	10	0.759897				0.181818		0.666667	0.028761	9.08e-24
																		7.78019		2.1262	3.82157						0.125		0.333333	0.000151						3.43479		2.91369	1.92127	0.846281	2.05727				0.181818		1	0.011988	0.142468
																		4.75647		2.05358	2.5466						0.125		0.065934	0.002841						8.85932		4.07888	0.273969	0.164709	0.518893				0.227273		0.666667	0.532146	0.68437
																		3.68918		10	1.13068						0.125		0.090909	0.074016						6.45705		6.30026	0.311148	0.520591	0.274595				0.181818		1	0.488486	0.301584
																		2.49188		0.070577	2.16583						0.125		0.055556	0.006826						3.35002		0.195105	0.277917	5.27842	0.413956				0.136364		0.5	0.52733	5.27e-06
																		8.46212		0.102062	9.07455						0.1875		0.333333	8.42e-10						3.2883		8.16114	0.33333	7.68916	4.34402				0.136364		0.75	0.464162	2.05e-08
																		2.73256		10	5.25906						0.125		0.333333	5.51e-06						2.24358		4.25954	0.182741	0.080431	0.014236				0.181818		0.5	0.656536	0.830939
																		0.296156		0.000125	0.021094						0.0625		0	0.95259						2.94702		8.80008	0.155159	0.942433	1.55882				0.272727		1	0.699586	0.114174
																		3.1436		2.69007	5.6659						0.125		0.142857	2.16e-06						1.10721		8.14566	0.265279	1.38918	1.41918				0.181818		0.75	0.542901	0.040815
																		5.36928		4.71299	5.45024						0.125		0.222222	3.55e-06						4.29708		2.61047	0.707389	1.71406	0.776918				0.363636		0.666667	0.19616	0.019317
																		4.7095		0.90713	2.23292						0.1875		0.111111	0.005849						2.40235		0.293204	0.90932	5.19993	1.21427				0.227273		0.6	0.12322	6.31e-06
																		7.34456		10	0.175124						0.125		0.137931	0.668153						3.25839		3.57897	0.321834	10	2.45829				0.318182		0.666667	0.476613	1.67e-19
																		4.39434		0.048119	3.47715						0.125		0.222222	0.000333						2.36237		10	0.648678	0.138454	0.666959				0.181818		1	0.224554	0.72702
																		2.03557		0.033988	0.375829						0.1875		0.09375	0.420892						3.13332		2.98489	1.55871	1.15215	0.245373				0.227273		1	0.027624	0.070444
																		1.04352		0.045741	0.010855						0.1875		0	0.975316						1.53821		10	0.486598	3.42689	0.489644				0.181818		1	0.326138	0.000374
																		4.33685		0.041878	0.02264						0.125		0.111111	0.949204						3.77982		1.95604	2.229	2.70707	0.712769				0.227273		0.5	0.005902	0.001963
																		2.18003		2.85913	0.002352						0.0625		0.090909	0.994599						1.08652		2.92382	4.58477	0.080883	1.29301				0.5		1	2.6e-05	0.830075
																		3.77837		0.04689	0.158909						0.125		0	0.693571						3.1112		2.85093	4.62007	7.53069	0.400736				0.333333		0.333333	2.4e-05	2.95e-08
																		7.51451		10	6.04948						0.125		0.090909	8.92e-07						1.49329		8.95911	1.15531	0.040278	0.182975				0.4375		1	0.069935	0.911428
																		4.78307		2.79978	10						0.1875		0.054945	2.94e-15						3.63449		3.14036	1.14988	0.07606	0.332106				0.625		1	0.070815	0.839344
																		1.21366		0.460571	2.81799						0.1875		0.181818	0.001521						1.33696		4.85821	2.75366	10	0.066644				0.4375		0.666667	0.001763	3.73e-11
																		2.5747		0.154771	5.28933						0.125		0.142857	5.14e-06						10		2.95416	4.54016	0.061975	0.199961				0.1875		1	2.88e-05	0.867012
																		2.21429		6.25832	7.55047						0.1875		0.060606	2.82e-08						4.02489		10	2.94682	10	0.163514				0.3125		1	0.00113	1.15e-11
																		7.62323		0.456405	3.92585						0.25		0.166667	0.000119						7.4007		10	1.82589	2.13717	0.033159				0.25		0.833333	0.014932	0.007292
																		3.1506		0.044762	2.33167						0.0625		0	0.004659						1.26534		10	0.000571	0.313561	0.052012				0.25		1	0.998685	0.485779
																		6.27865		0.155546	5.16132						0.1875		0.5	6.9e-06						4.78642		8.13844	0.347145	0.912347	0.035331				0.5		0.75	0.449629	0.122364
																		7.2267		2.38758	5.43235						0.125		0.125	3.7e-06						2.79999		4.27557	0.136463	10	0.052771				0.25		0.666667	0.73036	3.43e-11
																		0.852745		0.268492	10						0.0625		0.25	6.16e-42						8.67018		6.61637	0.019585	2.86279	0.011869				0.1875		0.75	0.955906	0.001372
																		1.60495		0.677917	2.78092						0.0625		0.25	0.001656						7.44582		3.40578	0.000248	6.9415	0.010267				0.375		0.2	0.99943	1.14e-07
																		10		8.00438	8.07014						0.1875		0.181818	8.51e-09						5.8249		8.17638	0.012431	8.13016	0.011356				0.3125		0.75	0.971782	7.41e-09
																		4.49509		10	10						0.125		0.153846	3.79e-15						5.90566		3.12392	0.065981	10	0.005116				0.25		1	0.859051	1.72e-12
																		5.26027		1.37252	7.45632						0.1875		0.333333	3.5e-08						2.24979		4.26757	1.94106	0.295265	0.004615				0.3125		0.666667	0.011454	0.506681
																		6.86722		0.0589	10						0.1875		0.25	2.44e-34						6.43325		1.45876	0.003988	5.7663	0.261337				0.25		0.5	0.990859	1.71e-06
																		7.65203		0.02764	0.998202						0.125		0.111111	0.100415						3.44734		5.17467	0.138679	5.41878	0.194835				0.3125		0.5	0.726643	3.81e-06
																		3.58763		6.16886	6.1063						0.125		0.181818	7.83e-07						6.90524		0.890454	0.897469	2.95424	0.085783				0.1875		0.8	0.126628	0.001111
																		9.61657		0.37328	10						0.25		0.25	1.77e-18						10		4.40553	0.012091	1.73671	0.009774				0.3125		0.666667	0.972543	0.018335
																		7.74634		2.98e-06	6.63344						0.1875		0.25	2.33e-07						7.1531		10	1.78436	1.44811	0.104063				0.4375		1	0.01643	0.035636
																		10		10	2.01e-08						0.25		0.206897	1						9.9499		10	0.003979	1.53299	0.072401				0.1875		1	0.990881	0.029309
																		2.11977		4.87e-09	7.85563						0.25		0.09375	1.39e-08						7.74929		1.68489	0.00357	1.77567	0.369567				0.5625		0.5	0.991813	0.016762
																		2.97222		0.019545	3.25496						0.25		0	0.000556						7.77755		7.98643	0.955592	0.697609	0.233059				0.375		0.75	0.110766	0.200628
																		1.54626		2.96102	0.545026						0.125		0.060606	0.285085						5.11618		5.42051	0.789898	1.6309	0.00345				0.3125		0.5	0.162219	0.023394
																		4.45282		2.09349	1.30616						0.125		0.222222	0.049413						9.62394		4.41843	1.37281	0.8391	0.005656				0.1875		0.666667	0.042383	0.144844
																		7.43362		0.150293	0.008292						0.25		0.111111	0.981089						6.70956		7.80781	2.03942	0.11938	0.478823				0.375		0.75	0.009132	0.759661
																		10		0.55031	0.157238						0.125		0.222222	0.696244						5.85198		1.58853	3.47231	0.021953	0.521064				0.5		0.5	0.000337	0.950707
																		1.5066		0.858584	0.005543						0.125		0.142857	0.987319						9.94811		2.32036	2.13176	0.668225	0.040929				0.25		0.333333	0.007383	0.214672
																		7.35545		0.000744	0.011216						0.25		0.1875	0.974505						9.43348		4.24316	1.04881	2.72767	0.035387				0.25		0.666667	0.08937	0.001872
																		5.17839		2.65169	0.155549						0.3125		0.166667	0.698958						0.000956		2.4723	0.723182	0.218488	0.032708				0.25		0.666667	0.189155	0.60466
																		2.64716		5.06799	0.002945						0.1875		0.090909	0.993242						10		4.37947	0.015067	0.120056	0.035129				0.4375		0.666667	0.965902	0.758479
																		6.35649		3.44042	1.04052						0.25		0	0.091091						2.67827		4.85064	10	0.271679	0.226122				0.1875		1	1.12e-19	0.53496
																		9.01091		0.128925	1.6299						0.1875		0.09375	0.023447						1.63556		6.33505	10	0.480392	0.174783				0.25		1	1.04e-17	0.330832
																		2.77994		1.3604	0.906186						0.1875		0.333333	0.124112						1.42366		1.23144	7.17555	0.53245	0.185327				0.25		0.5	6.67e-08	0.293461
																		6.44468		0.130132	1.86094						0.1875		0.222222	0.013774						2.75452		6.19587	6.70666	0.00854	0.248582				0.375		0.4	1.96e-07	0.980528
																		2.02696		1.1141	0.717418						0.1875		0.068966	0.191682						1.55064		2.96357	10	0.065849	0.250922				0.375		1	4.75e-16	0.859311
																		5.26157		5.14354	0.001236						0.125		0.090909	0.997159						2.04564		3.85944	0.142748	7.24501	0.246757				0.3125		0.166667	0.719867	5.69e-08
																		6.24083		6.10277	1.44459						0.125		0.068966	0.035926						4.35982		2.4551	10	9.26433	1.04027				0.5		0.666667	3.66e-13	5.44e-10
																		10		0.276028	0.996793						0.25		0.125	0.100741						5.38959		3.12666	10	3.36384	1.08041				0.3125		1	6.29e-14	0.000433
																		2.40062		1.2688	5.27996						0.125		0	5.25e-06						4.39972		2.99206	7.03942	2.882	0.839577				0.5		1	9.13e-08	0.001312
																		7.20468		0.18323	2.89858						0.1875		0.111111	0.001263						3.55442		10	6.428	1.84638	0.926483				0.25		0.8	3.73e-07	0.014244
																		1.8097		1.83189	0.063315						0.0625		0.222222	0.86434						6.73661		4.3941	6.65196	0.931356	1.66255				0.5625		0.666667	2.23e-07	0.117123
																		2.17798		3.36358	0.023868						0.1875		0.090909	0.946526						3.18085		5.97812	10	1.83292	1.2685				0.3125		0.5	1.61e-22	0.014692
																		4.54084		3.64112	0.135681						0.1875		0.444444	0.731676						9.56415		10	10	8.89957	1.36383				0.125		1	1.81e-21	1.26e-09
																		3.76049		0.571989	2.37988						0.125		0.142857	0.00417						10		3.44736	10	1.86017	0.123926				0.25		1	8.92e-12	0.013798
																		5.70808		4.16162	7.79988						0.125		0	1.59e-08						7.32239		1.77827	10	1.65792	2.35447				0.5		0.5	1.65e-13	0.021983
																		5.58497		0.486488	8.72788						0.1875		0.166667	1.87e-09						7.19338		2.44023	0.039037	9.09234	1.5573				0.1875		0.666667	0.914036	8.08e-10
																		2.60368		7.88682	0.947763						0.0625		0.060606	0.112781						10		4.38962	4.18145	2.07621	3.3701				0.625		0.666667	6.58e-05	0.008391
																		2.84393		0.529385	10						0.0625		0.111111	5.73e-13						8.16093		1.93106	8.28693	5.22984	4.84291				0.25		0.5	5.17e-09	5.89e-06
																		7.66693		0.440261	0.232099						0.125		0.166667	0.586005						8.596		8.10454	3.75711	0.61538	1.32604				0.1875		0.75	0.000175	0.242449
																		3.45311		0.952714	7.28993						0.125		0.142857	5.13e-08						0.492868		5.16509	9.22281	1.73405	0.5104				0.230769		1	5.99e-10	0.018448
																		10		3.88293	10						0.125		0.111111	7.07e-29						5.02373		4.64509	5.50419	1.45566	0.090632				0.269231		0.666667	3.13e-06	0.035022
																		0.196662		0.030925	0.372584						0.090909		0	0.424049						0.05848		6.13811	10	0.28459	0.014979				0.230769		0.4	2.65e-12	0.51929
																		3.80198		0.012538	2.23193						0.136364		0.277778	0.005862						2.75461		2.52929	6.1073	1.01882	1.06042				0.5		0.666667	7.81e-07	0.095759
																		1.07533		0.001828	1.70715						0.090909		0	0.019627						0.398559		2.90952	4.79853	0.2697	2.55997				0.153846		1	1.59e-05	0.537403
																		3.61622		0.188563	0.305519						0.090909		0	0.494858						2.67797		4.31519	1.34887	3.42602	2.66809				0.192308		0.666667	0.044784	0.000375
																		9.9479		0.679616	0.409153						0.090909		0.222222	0.389805						2.20018		4.35553	1.34083	2.66586	6.91585				0.230769		0.666667	0.045622	0.002158
																		1.88625		2.74524	0.518958						0.181818		0.030303	0.30272						1.05778		2.58151	1.32452	3.33768	0.000521				0.153846		0.666667	0.047367	0.00046
																		2.0018		1.4328	0.381803						0.1		0	0.415142						3.22336		10	0.822922	8.50531	4.81987				0.115385		0.833333	0.150341	3.12e-09
																		1.90411		0.202609	0.770049						0.055556		0	0.169805						7.9509		1.97603	1.309	0.60846	4.7879				0.384615		0.5	0.04909	0.246343
																		3.45542		0.250231	0.04						0.055556		0	0.912011						7.88037		2.76629	0.277091	5.11904	0.000769				0.538462		0.666667	0.528334	7.6e-06
																		0.899768		0.001094	0.382044						0.277778		0.111111	0.414912						0.341019		5.54291	4.04347	3.98077	5.03247				0.230769		0.5	9.05e-05	0.000105
																		1.86841		0.001792	0.003761						0.277778		0	0.991377						0.23905		1.97866	0.0242	1.5026	5.12281				0.269231		0.5	0.945801	0.031434
																		0.019295		4.75603	0.456622						0.111111		0.15625	0.349445						0.963297		0.221042	1.28507	1.02895	0.741767				0.230769		0.6	0.051871	0.093551
																		0.007662		0.031106	1.46278						0.166667		0	0.034452						0.272451		2.68109	0.233458	2.12641	2.44236				0.192308		0.333333	0.584174	0.007475
																		0.729577		0.331956	1.78663						0.166667		0.111111	0.016344						1.33065		0.289248	1.48e-05	0.532872	0.61147				0.307692		0.3	0.999966	0.293176
																		1.62945		0.221391	2.46224						0.111111		0.090909	0.00345						3.37002		0.729593	1.51305	8.2229	0.341009				0.230769		0.2	0.030686	5.99e-09
																		1.01883		2.13192	4.54766						0.166667		0.333333	2.83e-05						0.349609		1.9897	2.83888	6.08901	0.936252				0.192308		0.5	0.001449	8.15e-07
																		10		0.381774	2.14061						0.222222		0.25	0.007234						0.17005		1.08849	5.29023	10	3.39195				0.153846		0.4	5.13e-06	5.44e-11
																		1.45431		0.260127	2.39581						0.111111		0	0.00402						0.378765		1.4352	0.071296	0.722079	0.001641				0.230769		0.5	0.848602	0.189636
																		3.26502		2.80625	0.695952						0.166667		0.166667	0.201395						0.770445		1.7822	1.97123	0.294651	0.003439				0.153846		0.5	0.010685	0.507399
																		3.8e-05		0.017398	0.641252						0.111111		0	0.228427						0.530916		2.57515	0.004596	4.38318	3.17496				0.192308		0.666667	0.989473	4.14e-05
																		0.004599		1.03493	2.6108						0.111111		0	0.00245						0.558087		5.58368	1.02054	0.680455	5.49294				0.269231		0.5	0.095381	0.208711
																		1.578		0.079638	0.396539						0.111111		0.055556	0.401292						3.24191		10	0.11523	2.11078	6.73555				0.153846		0.666667	0.766956	0.007749
																		0.549991		0.665087	0.514698						0.111111		0.111111	0.305705						0.32347		10	0.022803	10	0.254642				0.230769		0.666667	0.948849	9.77e-17
																		0.47104		1.28414	0.840818						0.111111		0	0.144272						0.709734		3.06778	0.004369	6.48905	0.471316				0.192308		1	0.98999	3.24e-07
																		1.17625		1.29715	0.680306						0.111111		0.25	0.208783						4.14588		4.42178	3.46558	0.010484	0.079021				0.192308		0.666667	0.000342	0.976149
																		0.021371		1.33379	2.93622						0.111111		0.090909	0.001158						1.24328		4.08963	2.11082	0.234528	0.00102				0.230769		0.666667	0.007748	0.582737
																		5.01703		0.001792	3.59124						0.166667		0	0.000256						0.823381		5.26126	2.10272	0.121461	0.226059				0.269231		0.5	0.007894	0.756029
																		1.68594		0.132316	10						0.111111		0.055556	2.39e-14						0.753769		1.83084	2.11663	0.00827	0.394224				0.230769		0.5	0.007645	0.981137
																		0.151625		2.67296	10						0.111111		0.166667	5.07e-19						0.52958		8.43744	10	10	0.074767				0.269231		0.566667	3.08e-12	2.51e-19
																		0.001004		0.023645	10						0.111111		0.055556	1.71e-16						2.44836		1.92631	5.90784	7.23663	0.000548				0.192308		0.5	1.24e-06	5.8e-08
																		0.044565		0.401836	10						0.166667		0.25	3.36e-14						1.52119		4.43849	10	1.36348	0.065536				0.192308		0.666667	3.28e-25	0.043304
																		0.722373		8.0018	1.66025						0.166667		0.060606	0.021865						2.41167		5.36604	10	10	0.000655				0.192308		0.5	1.41e-28	4.72e-15
																		1.62351		2.64752	9.45741						0.111111		0.111111	3.49e-10						0.026135		1.97424	8.44078	0.847402	0.006228				0.192308		0.5	3.62e-09	0.142101
																		0.050578		0.037392	1.02267						0.055556		0.09375	0.094914						5.22049		9.10816	4.80922	10	0.024324				0.307692		1	1.55e-05	9.93e-11
																		8.00562		0.291574	1.91796						0.222222		0.25	0.012079						0.078348		4.30165	10	4.69778	0.320841				0.153846		0.666667	1.47e-13	2.01e-05
																		0.418194		4.27502	1.6641						0.111111		0.090909	0.021672						0.164336		3.23459	10	0.078079	0.773277				0.192308		1	1.55e-20	0.835451
																		7.08327		0.266128	6.7367						0.111111		0	1.83e-07						6.22125		9.527	7.53964	1.96898	0.463826				0.115385		1	2.89e-08	0.01074
																		3.86382		0.119598	0.001853						0.222222		0.071429	0.995742						0.314848		0.234925	5.4224	10	2.16874				0.423077		1	3.78e-06	4.26e-29
																		4.56813		0.640357	0.313075						0.111111		0.111111	0.486323						1.42749		9.27728	10	0.097619	1.32282				0.153846		1	1.21e-42	0.798695
																		2.32582		0.971944	0.02873						0.055556		0	0.935988						0.345127		5.57732	10	0.118251	2.75082				0.307692		0.5	4.55e-21	0.761639
																		2.78157		4.06555	0.057734						0.111111		0.111111	0.87552						1.01618		4.41853	10	0.107165	0.006051				0.346154		0.666667	1.34e-11	0.781331
																		1.278		3.03086	0.053788						0.111111		0.25	0.883511						1.2007		9.94017	10	10	0.008834				0.153846		0.6	1.16e-17	7.03e-17
																		3.37851		0.403276	0.358507						0.111111		0.111111	0.438019						0.547952		4.42811	8.69952	10	0.239658				0.269231		0.666667	2e-09	3.87e-30
																		1.06136		2.5e-05	0.084035						0.166667		0	0.824071						2.17385		0.798028	6.84336	6.44904	0.000686				0.230769		0.75	1.43e-07	3.56e-07
																		0.3331		0.61552	6.89649						0.166667		0.25	1.27e-07						1.6449		10	1.34596	8.97633	0.001426				0.307692		1	0.045086	1.06e-09
																		0.396556		0.387704	9.56398						0.166667		0.090909	2.73e-10						0.579297		9.54674	1.10023	0.631167	0.017572				0.269231		0.6	0.079392	0.233794
																		1.52218		7.52367	2.15056						0.388889		0.137931	0.00707						5.22103		5.12418	7.36054	7.15076	0.001				0.115385		0.5	4.36e-08	7.07e-08
																		5.4279		4.2123	3.87179						0.111111		0.060606	0.000134						1.96228		9.07164	9.48795	1.32e-07	0.000193				0.153846		0.6	3.25e-10	1
																		6.47081		0.034318	6.23064						0.111111		0	5.88e-07						0.316395		3.018	7.37569	0.171831	0.023955				0.153846		1	4.21e-08	0.673238
																		3.14131		1.17e-06	10						0.055556		0	1.65e-32						1.16379		10	7.2761	8.27106	2.04366				0.153846		1	5.3e-08	5.36e-09
																		4.94049		0.27811	10						0.055556		0.055556	3.38e-30						3.28164		6.52916	0.912322	1.57944	1.94662				0.269231		0.4	0.122371	0.026336
																		1.60931		0.083691	10						0.111111		0.25	3.21e-20						0.209231		2.01889	1.47455	2.16287	0.094286				0.230769		0.5	0.033531	0.006873
																		4.95762		1.62876	10						0.111111		0.25	1.3e-73						2.28573		2.83548	7.17618	4.23639	7.05e-12				0.192308		1	6.67e-08	5.8e-05
																		1.86256		2.57396	1.46117						0.2		0.090909	0.034581						10		4.35794	0.010374	0.053761	1.76e-05				0.153846		0.666667	0.976396	0.883567
																		2.59823		0.06468	2.12521						0.2		0.25	0.007495						0.142662		4.73316	2.04295	6.20219	2.58507				0.346154		1	0.009058	6.28e-07
																		2.65278		2.62061	4.05018						0.222222		0.166667	8.91e-05						2.79698		3.25236	2.76759	10	0.024073				0.192308		0.25	0.001708	6.62e-11
																		4.00222		1.34151	0.861546						0.222222		0.090909	0.137548						1.77761		9.73301	0.311786	1.87104	0.69098				0.307692		1	0.487769	0.013457
																		2.0285		7.29042	8.22876						0.222222		0.11157	5.91e-09						4.6737		4.95532	6.82085	0.848912	0.000107				0.269231		0.5	1.51e-07	0.141608
																		2.06154		5.33959	1.5102						0.111111		0.181818	0.030889						2.56419		0.507153	5.05471	2.13204	0.034606				0.153846		0.8	8.82e-06	0.007378
																		10		4.51982	9.35354						0.067669		0.121212	4.43e-10						8.3008		2.05678	0.0361	2.86976	0.031097				0.230769		1	0.920238	0.00135
																		10		0.020014	3.50606						0.150376		0.055556	0.000312						3.95494		4.37592	10	3.49861	0.216401				0.076923		0.666667	4.2e-15	0.000317
																		5.28421		0.282543	7.17672						0.075188		0.25	6.66e-08						0.005718		8.19582	4.45369	1.28912	0.430109				0.192308		0.75	3.52e-05	0.05139
																		7.12951		2.69044	2.76744						0.030075		0.142857	0.001708						5.24853		4.26329	3.07375	1.88682	0.358703				0.153846		0.666667	0.000844	0.012977
																		10		0.688801	10						0.105263		0.010989	6.41e-23						4.19121		2.69927	3.2003	1.37901	0.000997				0.115385		0.666667	0.000631	0.041782
																		10		7.82383	10						0.052632		0.065934	3.86e-41						0.593125		3.74939	1.85257	0.095412	0.186418				0.423077		0.888889	0.014042	0.802764
																		0.400839		0.000109	10						0.037594		0	1.12e-58						0.36101		2.41801	2.26446	10	0.394224				0.269231		0.333333	0.005439	1.13e-18
																		10		9.74801	10						0.022556		0.121212	1.33e-20						0.022815		6.37833	1.00572	2.1037	0.350837				0.189189		1	0.098692	0.007876
																		6.36e-10		4.68648	6.30523						0.030075		0.222222	4.95e-07						0.053497		5.69792	0.116695	0.066649	0.000678				0.148649		0.4	0.764373	0.857731
																		10		5.95865	8.50716						0.037594		0.099338	3.11e-09						0.005982		2.59438	4.33881	10	0.108885				0.175676		0.666667	4.58e-05	3.95e-19
																		0.031785		0.332491	6.45196						0.067669		0.25	3.53e-07						7.28644		3.15684	6.83895	1.76067	0.837343				0.189189		1	1.45e-07	0.017351
																		8.92967		10	8.73663						0.06015		0.070707	1.83e-09						1.33278		2.92924	0.758764	0.234821	1.77311				0.27027		1	0.174275	0.582343
																		10		0.016716	6.16566						0.067669		0.055556	6.83e-07						0.958918		1.87359	3.62087	1.10484	0.975206				0.243243		0.5	0.000239	0.078553
																		10		3.67637	6.03332						0.210526		0.068966	9.26e-07						9.97054		3.18517	2.38935	2.38075	0.006772				0.256757		0.25	0.00408	0.004161
																		8.93578		0.529633	0.13633						0.105263		0.166667	0.730584						10		1.59777	0.899904	10	0.294159				0.162162		0.5	0.12592	1.16e-12
																		4.05584		5.04625	10						0.157895		0.121212	2.2e-11						10		5.66108	3.9043	2.85143	0.430912				0.283784		0.5	0.000125	0.001408
																		7.79383		0.849889	10						0.210526		0.055556	5.58e-27						9.1327		6.37915	2.54597	3.86838	0.220845				0.364865		1	0.002845	0.000135
																		10		0.604014	8.0247						0.210526		0.181818	9.45e-09						7.6691		1.25863	1.19017	0.027026	1.27734				0.256757		0.5	0.06454	0.939666
																		10		1.25e-06	4.01737						0.263158		0.0625	9.61e-05						0.144531		2.79552	3.43037	10	0.388226				0.189189		0.333333	0.000371	8.34e-13
																		5.54181		0.136602	10						0.157895		0.03125	6.34e-12						0.003316		2.63858	1.77079	9.48536	2.65902				0.162162		0.333333	0.016952	3.27e-10
																		10		1.29782	8.31888						0.157895		0.25	4.8e-09						5.79111		4.90742	1.18803	10	0.241619				0.189189		0.5	0.064858	9.93e-11
																		5.40944		0.061749	0.956801						0.105263		0	0.110458						6.81381		2.8067	3.04896	6.59201	6.55e-05				0.121622		0.444444	0.000893	2.56e-07
																		3.1532		0.667535	10						0.157895		0.181818	2.59e-30						6.73813		4.94242	0.766692	10	0.277224				0.148649		0.5	0.171123	1.56e-36
																		1.62954		3.39e-05	2.4765						0.105263		0	0.003338						10		1.14543	0.16973	3.78251	0.126193				0.148649		0.5	0.676503	0.000165
																		0.558244		0.007892	9.42801						0.105263		0	3.73e-10						2.59955		2.03172	1.22034	10	0.267569				0.22973		0.5	0.060209	1.3e-28
																		1.83138		1.34724	1.3788						0.105263		0.071429	0.041802						10		4.11671	0.756835	10	2.11445				0.148649		0.666667	0.175051	1.04e-13
																		6.43147		0.001526	0.024468						0.105263		0.125	0.945217						4.59315		2.89592	0.879508	0.291357	2.08567				0.297297		1	0.131975	0.511262
																		10		0.491324	2.81114						0.263158		0.25	0.001545						7.65237		9.49371	3.17705	3.12869	2.08861				0.121622		0.6	0.000665	0.000744
																		4.4885		0.910273	2.09709						0.105263		0.142857	0.007997						3.4855		6.33758	1.26788	0.222339	2.11049				0.135135		1	0.053966	0.599322
																		7.698		3.23992	0.479257						0.157895		0.125	0.331698						0.683113		0.122698	1.53426	0.95042	2.10225				0.189189		0.25	0.029224	0.112093
																		10		3.83393	1.22907						0.421053		0.068966	0.05901						4.758		0.249093	1.50818	0.547676	2.89072				0.121622		0.4	0.031033	0.28335
																		10		5.37e-06	1.60833						0.526316		0	0.024642						6.64468		2.80623	1.26305	10	0.300201				0.148649		1	0.054569	5.74e-11
																		1.31556		4.2415	0.717647						0.157895		0.090909	0.191581						2.8135		10	1.79276	10	1.77034				0.081081		0.8	0.016116	4.38e-65
																		2.47234		2.54382	1.04964						0.210526		0.055556	0.089198						2.01664		7.7194	1.29591	4.83876	0.966441				0.108108		0.333333	0.050593	1.45e-05
																		9.44145		0.324488	1.50434						0.157895		0.055556	0.031308						9.88389		5.3379	4.94398	10	0.178182				0.148649		0.5	1.14e-05	2.23e-12
																		9.59399		0.056216	7.21e-05						0.105263		0.111111	0.999834						8.9911		2.77323	5.31033	0.5201	0.6171				0.135135		0.333333	4.89e-06	0.301925
																		6.01377		0.758743	1.15157						0.157895		0	0.07054						0.746935		3.10084	5.10887	10	0.008684				0.081081		0.5	7.78e-06	1.24e-12
																		6.53175		0.307671	0.521488						0.105263		0	0.300962						10		0.268417	6.1789	10	8.71429				0.135135		0.8	6.62e-07	1.63e-17
																		6.73641		0.995789							0.157895		0							5.70078		5.93455	3.18567	2.55523	0.395475				0.081081		0.5	0.000652	0.002785
																		10		0.75143							0.157895		0.285714							4.15935		1.61652	9.89364	6.17542	9.01099				0.162162		0.5	1.28e-10	6.68e-07
																		9.04739		0.029273							0.105263		0							6.16988		1.48979	4.12929	2.63366	0.286051				0.094595		0.25	7.43e-05	0.002325
																		10		0.409278							0.157895		0.166667							1.0243		10	2.2652	7.84636	0.157643				0.148649		0.678571	0.00543	1.42e-08
																		5.79261		0.00396							0.157895		0							3.3062		0.884918	3.08873	1.13812	0.05852				0.148649		0.4	0.000815	0.072758
																		4.92313		4.5787							0.157895		0.121212							4.06543		7.61516	0.738355	5.78731	0.317733				0.094595		0.75	0.182661	1.63e-06
																		9.36222		5.37511							0.105263		0.181818							0.625809		10	0.836627	0.119732	1.31505				0.162162		0.466667	0.145671	0.759046
																		4.54269		2.42493							0.105263		0.090909							1.30306		8.92417	0.886977	2.11773	0.051105				0.135135		1	0.129725	0.007625
																		8.66822		0.357767							0.210526		0.03125							0.000487		2.17763	0.934925	0.669345	0.021325				0.148649		0.333333	0.116165	0.214119
																		10		0.137867							0.263158		0							3.89735		1.33597	0.882519	0.029542	0.140132				0.135135		0.5	0.131063	0.934239
																		10		0.061194							0.368421		0							1.14471		5.38133	1.9489	4.84474	0.969564				0.135135		0.5	0.011249	1.43e-05
																		6.97081		0.011469							0.105263		0							5.01268		1.83799	1.44768	3.85757	10				0.135135		0.5	0.035671	0.000139
																		7.48657		1.5368							0.105263		0.090909							0.000186		10	0.285089	0.710512	6.64917				0.081081		0.777778	0.518694	0.194755
																		10		0.007957							0.157895		0							10		0.794121	0.496025	2.38407	0.001069				0.162162		0.2	0.319136	0.00413
																		1.86171		1.28298							0.157895		0							2.10451		8.23123	0.056161	2.06089	0.201702				0.108108		0.6	0.878697	0.008692
																		6.08517		0.000412							0.105263		0.15625							1.73e-06		1.30719	1.10714	0.168996	0.006044				0.121622		0.5	0.078138	0.677648
																		4.91393		0.72137							0.105263		0.222222							2.26792		2.86132	0.303989	3.174	1.96402				0.094595		1	0.496605	0.00067
																		6.95268		1.67144							0.157895		0.125							0.625858		6.1364	0.079531	1.91716	3.14683				0.108108		1	0.832663	0.012102
																		2.62123		0.00094							0.052632		0.055556							0.000417		1.83231	3.94e-06	3.01986	2.87e-05				0.121622		1	0.999991	0.000955
																		7.64751		2.76804							0.105263		0							0.272788		3.18527	7.52548	0.145218	0.255907				0.175676		0.25	2.98e-08	0.715784
																		3.9676		0.000259							0.105263		0.0625							0.07957		6.34487	7.87319	1.90083	0.008425				0.094595		0.4	1.34e-08	0.012565
																		2.22166		7.26619							0.105263		0.028169							7.22842		4.25363	0.190062	8.48304	0.00107				0.351351		0.555556	0.645561	3.29e-09
																		9.42303		1.38519							0.157895		0.080808							4.26813		0.499036	0.391347	0.735651	0.545521				0.121622		0.6	0.406119	0.183801
																		6.4954		6.33149							0.105263		0.121212							0.113553		10	3.07731	1.13749	0.145203				0.148649		1	0.000837	0.072864
																		2.66934		0.073701							0.105263		0.03125							0.168283		1.58402	6.56719	4.97859	0.498379				0.162162		0.5	2.71e-07	1.05e-05
																		7.64098		0.011785							0.210526		0.055556							4.93558		3.15686	5.03085	0.000683	10				0.135135		1	9.31e-06	0.998428
																		10		4.83534							0.105263		0.090909							0.371946		4.41739	9.45248	1.38e-08	7.3312				0.108108		0.666667	3.53e-10	1
																		7.3865		0.093428							0.105263		0							3.59926		3.27529	4.50495	0.311042	10				0.27027		1	3.13e-05	0.488605
																		10		2.85281							0.263158		0.030303							2.52151		1.75589	10	1.92e-05	10				0.310811		0.5	6.78e-21	0.999956
																		10		0.034456							0.157895		0.055556							3.42949		5.64532	0.101871	0.265289	10				0.067568		0.5	0.790914	0.542889
																		5.77865		0.051752							0.105263		0.0625							4.64e-05		1.93434	4.20169	6.27e-06	10				0.094595		0.5	6.29e-05	0.999986
																		10		0.068688							0.368421		0.111111							8.30036		5.02589	5.04636	0.190189	7.67122				0.189189		0.5	8.99e-06	0.645373
																		6.7569		0.282758							0.157895		0.035714							4.09089		7.31766	0.059376	1.78975	10				0.108108		0.75	0.872216	0.016228
																		10		5.72052							0.157895		0.060606							0.096496		5.11943	10	2.9193	1.21406				0.162162		0.5	3.18e-12	0.001204
																		5.4138		2.72e-09							0.105263		0							0.479245		3.22789	3.50705	0.749397	4.52055				0.148649		1	0.000311	0.178075
																		10		0.503399							0.210526		0							2.46703		2.01146	1.2e-05	0.073522	6.61787				0.243243		0.5	0.999972	0.844263
																		6.38216		0.017879							0.105263		0							3.43184		0.445346	3.18371	2.68651	0.36196				0.202703		0.5	0.000655	0.002058
																		4.98484		1.99843							0.157895		0.5							5.87738		0.422027	4.68e-05	1.55341	2.63183				0.175676		0.4	0.999892	0.027964
																		6.11877		8.23e-05							0.105263		0							1.06695		2.43061	0.730826	5.09271	2.19189				0.148649		1	0.185855	8.08e-06
																		10		0.001261							0.263158		0.071429							3.10238		1.96068	1.11431	0.464895	6.18808				0.202703		0.5	0.076858	0.34285
																		9.47695		4.7023							0.210526		0.090909							0.377608		10	1.25265	7.54e-05	10				0.162162		0.7	0.055892	0.999826
																		3.73797		0.001469							0.105263		0.035714							5.56845		10	2.58242	6.81e-05	8.77031				0.135135		0.777778	0.002616	0.999843
																		3.87959		0.192361							0.263158		0							10		1.44763	10	0.328603	0.140448				0.094595		0.666667	8.15e-19	0.469243
																		3.86377		0.004835							0.157895		0							8.35726		1.51801	5.10065	3.17683	0.056991				0.108108		0.75	7.93e-06	0.000666
																		10		0.394975							0.263158		0.111111							1.74401		2.91437	10	0.002103	0.230731				0.148649		0.444444	1.24e-13	0.99517
																		9.99178		0.856102							0.157895		0.055556							0.226577		0.122865	0.088835	0.080337	0.950565				0.243243		0.25	0.815013	0.831119
																		3.62028		2.99632							0.166667		0.090909							7.1604		3.06889	0.573858	8.18391	4.00438				0.121622		1	0.266773	6.55e-09
																		4.92298		0.364686							0.166667		0.090909							5.49647		4.705	7.37511	5.66417	0.452307				0.162162		0.666667	4.22e-08	2.17e-06
																		6.28782		6.73542							0.166667		0.010101							1.36664		10	10	2.04876	1.91987				0.067568		0.8	9.69e-31	0.008938
																		6.1122		0.979801							0.416667		0.034483							2.25066		2.93603	10	5.64212	3.68469				0.108108		0.444444	4.13e-11	2.28e-06
																		3.20066		2.34848							0.166667		0.071429							3.06069		0.719593	10	1.55e-13	0.274111				0.094595		0.2	1.82e-23	1
																		3.01831		4.86943							0.083333		0.25							5.99372		4.30819	0.194715	1.15539	0.505634				0.243243		0.666667	0.638683	0.069922
																		2.76701		0.000466							0.166667		0							2.30528		10	0.264183	0.026277	0.486377				0.094595		0.4	0.544273	0.941289
																		5.61386		0.084818							0.166667		0.5							2.68378		4.70557	0.311478	2.58827	0.12074				0.162162		0.666667	0.488115	0.002581
																		3.09517		1.51592							0.166667		0.125							0.094352		2.97152	10	1.97e-05	3.95026				0.108108		1	8.04e-36	0.999955
																		1.0558		0.034162							0.083333		0							1.62376		1.92576	10	1.68248	0.722417				0.148649		0.5	5.36e-17	0.020774
																		1.16634		0.023643							0.083333		0							4.43782		2.04581	8.2496	0.156974	3.68085				0.22973		1	5.63e-09	0.696669
																		10		3.88542							0.25		0.111111							6.00059		1.94014	10	0.317972	2.65884				0.148649		0.5	9.6e-18	0.48087
																		3.19015		0.0294							0.083333		0.055556							0.050904		1.44596	7.70453	1.51444	0.188389				0.135135		0.5	1.97e-08	0.030589
																		4.08589		0.025314							0.083333		0.125							0.00657		2.69664	3.02473	0.67833	3.20515				0.148649		0.333333	0.000945	0.209734
																		5.86981		0.342928							0.166667		0							0.009632		0.763967	10	1.58699	0.981657				0.094595		1	2.42e-36	0.025883
																		5.99622		1.73699							0.166667		0.090909							2.68134		2.34662	8.48997	0.478194	0.227851				0.094595		0.666667	3.24e-09	0.332511
																		3.21777		0.953471							0.083333		0							0.066032		7.79159	10	0.380949	0.561604				0.148649		0.75	5.55e-22	0.415959
																		6.09703		1.64979							0.25		0.090909							8.86873		9.37355	10	1.35586	1.54269				0.162162		0.6	1.03e-28	0.044069
																		4.56147		0.855634							0.083333		0							1.5569		7.65326	10	1.83314	7.24909				0.216216		0.857143	6.45e-20	0.014685
																		4.75054		1.64081							0.083333		0.25							3.9348		3.25194	10	0.731959	1.00549				0.108108		1	5.84e-22	0.185371
																		6.78239		2.64744							0.166667		0.111111							9.23232		5.53203	1.98445	4.24936	1.09699				0.108108		0.5	0.010365	5.63e-05
																		3.26455		2.64006							0.083333		0							2.94677		2.50971	2.02635	2.69144	3.41754				0.121622		0.333333	0.009411	0.002035
																		3.57287		0.021047							0.083333		0							10		4.86886	2.05906	0.378571	4.2017				0.148649		0.666667	0.008728	0.418244
																		2.91088		0.004781							0.083333		0							9.06089		4.17264	0.217984	1.04656	5.03528				0.148649		0.2	0.605363	0.089833
																		1.74034		0.928633							0.083333		0							0.895375		10	4.58131	2.64402	1.13155				0.108108		0.625	2.62e-05	0.00227
																		3.06482		0.478146							0.166667		0.166667							0.031357		2.72703	3.59128	0.404982	1.51737				0.148649		0.333333	0.000256	0.393566
																		1.92064		0.118673							0.083333		0.111111							0.102098		2.45495	1.98485	4.8014	2.20217				0.121622		0.333333	0.010355	1.58e-05
																		3.62556		0.175164							0.166667		0.042254							0.025895		10	1.42995	1.26009	2.51572				0.162162		0.571429	0.037158	0.054943
																		5.20459		2.23404							0.166667		0.030303							2.73055		7.7522	10	9.51761	0.380185				0.2		0.75	1.8e-12	3.04e-10
																		4.82957		0.252153							0.166667		0.25							0.069387		6.71661	9.94932	0.730883	4.78239				0.25		0.5	1.12e-10	0.185831
																		3.68761		0.008579							0.166667		0.055556							1.53322		5.18987	2.88402	3.07701	1.32592				0.3		0.375	0.001306	0.000838
																		0.820876		0.640722							0.083333		0.034483							1.25039		2.79118	10	7.95152	4.19e-09				0.25		0.333333	2.68e-11	1.12e-08
																		8.67337		0.555864							0.25		0.111111							6.63339		1.24348	10	2.37228	0.105448				0.3		0.5	1.34e-11	0.004244
																		4.38444		0.009979							0.166667		0							1.76067		10	3.3717	1.01977	9.48e-12				0.25		1	0.000425	0.09555
																		6.09886		3.31999							0.166667		0.090909							1.693		4.41019	3.42391	5.3768	4.05277				0.15		0.666667	0.000377	4.2e-06
																		2.2558		8.52661							0.083333		0.060606							1.72644		8.15833	10	8.15574	0.506262				0.15		0.75	3.41e-15	6.99e-09
																		10		1.86142							0.333333		0.071429							2.70402		5.05623	10	2.59991	2.42606				0.25		0.5	1.31e-17	0.002512
																		6.29728		0.00899							0.166667		0.040404							0.847447		0.368249	10	1.39821	0.266661				0.25		0.1	1.11e-14	0.039975
																		3.47461		3.37704							0.166667		0.090909							5.61888		0.522991	1.06648	0.353127	2.3731				0.15		0.571429	0.085806	0.443479
																		2.09597		3.62997							0.083333		0.090909							2.26943		2.72997	3.76253	2.81273	1.3639				0.2		0.333333	0.000173	0.001539
																		3.8436		2.60227							0.083333		0.142857							1.12602		0.798061	10	6.02823	1.24944				0.2		0.5	1.63e-14	9.37e-07
																		7.30944		2.56884							0.166667		0.166667							3.28385		1.9534	10	10	1.48586				0.25		0.5	5.17e-14	4.27e-12
																		7.38731		0.125426							0.166667		0.111111							2.81461		2.40053	10	0.064636	4.5164				0.25		0.5	1.4e-14	0.861716
																		10		0.265494							0.25		0							7.29379		0.43414	1.054	2.68331	2.3974				0.4		0.4	0.088307	0.002073
																		3.28538		0.004378							0.083333		0.060606							3.2814		1.91794	0.895677	1.43041	2.95243				0.2		0.5	0.127152	0.037119
																		2.26419		4.32e-06							0.083333		0							4.29515		6.80368	6.86368	10	0.730349				0.3		0.4	1.37e-07	8.99e-14
																		3.76487		1.15477							0.166667		0							0.964423		5.6281	2.7036	0.889764	3.12347				0.3		0.5	0.001979	0.128895
																		6.90133		1.24825							0.333333		0.25							0.547914		2.01823	6.66189	0.397536	3.78731				0.3		1	2.18e-07	0.400373
																		6.10478		0.026866							0.166667		0.030303							1.29301		1.51752	8.81332	2.64238	0.529018				0.15		0.666667	1.54e-09	0.002278
																		6.09739		2.68822							0.25		0.142857							0.988093		1.9401	6.8214	6.96506	3.70676				0.15		0.5	1.51e-07	1.08e-07
																		3.09141		0.20009							0.166667		0.25							4.20052		1.40474	10	5.84938	0.30646				0.2		0.5	1e-10	1.41e-06
																		4.03773		10							0.166667		0.050505							1.92735		7.17951	5.87672	3.35914	1.61762				0.3		0.333333	1.33e-06	0.000437
																		3.1631		0.005362							0.083333		0							2.08213		1.63893	8.18129	1.16765	5.33659				0.15		0.666667	6.59e-09	0.067976
																		5.31257		5.90044							0.166667		0.103448							1.281		10	1.09677	2.23695	4.96448				0.15		0.821429	0.080025	0.005795
																		1.32		0.438364							0.083333		0.166667							3.14554		4.39811	0.380643	1.09694	3.6848				0.3		0.666667	0.416253	0.079994
																		6.8462		5.59701							0.25		0.125							0.5499		5.84609	1.21105	9.50993	1.82178				0.25		0.5	0.06151	3.09e-10
																		6.50647		0.333632							0.166667		0.25							4.41231		5.4217	1.21171	0.037964	2.70146				0.15		0.75	0.061417	0.916295
																		7.93961		3e-05							0.166667		0							1.90629		1.98886	2.11806	0.015488	1.71244				0.4		0.5	0.00762	0.964966
																		5.21651		0.980253							0.166667		0.111111							4.58864		3.22447	1.0808	0.021581	1.68378				0.2		1	0.083023	0.951522
																		4.23719		0.52271							0.083333		0.030303							3.23404		1.84675	1.58218	1.25e-08	1.14329				0.2		0.5	0.026171	1
																		4.57974		0.027214							0.083333		0.111111							3.85624		2.13728	4.26268	0.116405	4.70214				0.35		0.333333	5.46e-05	0.764883
																		4.98035		9.15358							0.083333		0.060606							3.8513		0.231991	1.54068	1.28e-14	0.600122				0.2		0.5	0.028795	1
																		1.12421		10							0.083333		0.137931							2.09167		0.006429	0.336595	1.95841	0.680828				0.2		0.222222	0.460686	0.011005
																		4.06832		10							0.166667		0.054945							3.5393		5.93122	0.601046	1.75961	1.5262				0.15		0.166667	0.250584	0.017393
																		4.82415		2.00111							0.25		0.030303							1.50659		4.99683	2.20401	0.041089	3.23863				0.25		0.5	0.006252	0.909728
																		1.33062		2.26292							0.166667		0.090909							2.18569		4.70369	1.87092	6.33394	0.288885				0.3		0.666667	0.013461	4.64e-07
																		5.63421		2.07e-09							0.416667		0							0.571005		6.36101	3.38686	0.063983	0.027135				0.15		1	0.00041	0.863012
																		2.60164		0.116041							0.083333		0.09375							0.298375		2.58489	6.78793	1.27674	0.037038				0.25		0.666667	1.63e-07	0.052876
																		5.7373		0.00232							0.25		0							0.227138		9.2584	3.27412	2.71281	0.415527				0.272727		0.6	0.000532	0.001937
																		2.50517		0.003239							0.083333		0							0.070943		0.371419	0.438282	1.48718	4.22018				0.363636		0.7	0.364517	0.03257
																		2.93749		1.34309							0.083333		0.055556							4.63864		2.50848	0.472944	4.12386	5.35406				0.545455		0.333333	0.336555	7.52e-05
																		3.81831		0.584312							0.166667		0.111111							8.5746		9.50652	4.53678	1.33299	0.507282				0.363636		0.6	2.91e-05	0.046453
																		8.17422		0.051076							0.25		0.25							0.335941		1.92733	5.62774	0.141388	4.22018				0.363636		0.5	2.36e-06	0.722124
																		4.67421		0.02747							0.166667		0.055556							1.43271		3.23661	4.63894	10	7.43626				0.454545		0.25	2.3e-05	9.56e-53
																		1.16433		0.000308							0.083333		0.0625							0.954346		1.92376	4.64044	10	0.509051				0.181818		0.5	2.29e-05	7.4e-11
																		2.06812		0.001457							0.166667		0							4.23016		4.39908	4.43544	10	0.361028				0.272727		0.5	3.67e-05	2.54e-11
																		5.12303		0.904359							0.25		0.055556							0.334794		1.9966	5.21902	10	0.767154				0.272727		0.5	6.04e-06	5.83e-12
																		2.14641		10							0.083333		0.086777							1.30803		0.28671	4.35909	10	0.167678				0.272727		0.8	4.37e-05	3.32e-36
																		8.34962		0.079515							0.166667		0.055556							1.35438		1.36941	4.5728	10	0.311334				0.272727		0.666667	2.67e-05	2.35e-11
																		6.50362		0.15906							0.25		0.066225							1.0224		4.80946	10	10	0.067998				0.363636		0.5	1.52e-11	8.56e-14
																		7.21718		2.6463							0.166667		0.166667							0.460247		4.30326	2.49474	0.589049	1.94625				0.181818		0.555556	0.003201	0.257603
																		4.73423		0.570749							0.166667		0.021978							10		0.648165	3.92775	1.37818	3.25715				0.5		0.666667	0.000118	0.041862
																		3.70868		2.78446							0.166667		0.111111							10		8.6636	2.70275	0.804986	2.07009				0.5		0.285714	0.001983	0.15668
																		2.59503		0.76987							0.166667		0.040404							5.43628		5.0316	0.502872	1.25348	1.96032				0.5		0.428571	0.314143	0.055785
																		8.09393		0.698965							0.416667		0.222222							5.25814		1.1938	0.171392	1.55369	2.06816				0.5		1	0.67392	0.027945
																		4.59285		0.312999							0.25		0.02649							9.23948		1.18576	0.179321	0.008735	2.03308				0.5		0.333333	0.661728	0.980088
																		0.966974		5.81547							0.136364		0.035714							4.38812		6.2474	1.18848	2.79916	1.95188				0.5		0.4	0.064792	0.001588
																		1.08209		2.02934							0.136364		0.5							2.0631		2.47087	1.90788	0.025362	2.02948				0.333333		0.666667	0.012363	0.943275
																		0.00649		7.55e-05							0.090909		0							7.33662		2.88608	4.08161	7.42237	2.02114				0.666667		1	8.29e-05	3.78e-08
																		2.60079		0.205428							0.181818		0							10		4.72049	9.39301	6.14782	3.16573				0.666667		0.666667	4.05e-10	7.12e-07
																		4.87819		0.490367							0.090909		0							5.29291		0.203211	10	7.70954	0.826065				0.5		1	2.32e-13	1.95e-08
																		0.461451		10							0.090909		0.152318							7.41267		2.05695	4.27701	8.83281	5.92957				0.333333		0.333333	5.28e-05	1.47e-09
																		1.0635		0.037781							0.090909		0.111111							7.29176		10	3.63389	10	0.993286				0.333333		1	0.000232	3.65e-22
																		0.273619		0.786986							0.136364		0.111111							9.34987		10	9.58722	5.94827	1.61605				0.5		0.5	2.59e-10	1.13e-06
																		0.029211		1.94745							0.136364		0.090909							9.26492		0.444447	8.96462	0.009929	0.804818				0.5		0.7	1.08e-09	0.977397
																		1.35436		0.34936							0.227273		0.090909							10		4.25885	3.81156	0.001921	0.422924				0.5		0.666667	0.000154	0.995586
																		0.261233		0.023197							0.181818		0.111111							1.91624		5.96324	7.84298	5.60016	2.61701				0.333333		0.5	1.44e-08	2.51e-06
																		0.466319		1.6747							0.090909		0.25							4.85446		6.85642	9.95696	1.1949	0.007348				0.5		0.777778	1.1e-10	0.063841
																		1.25854		10							0.136364		0.06338							8.91952		4.23033	10	4.38899	0.060225				0.5		0.666667	4.35e-15	4.08e-05
																		6.51236		0.682777							0.090909		0.059603							8.97931		3.93414	10	0.733426	10				0.5		0.666667	4.09e-13	0.184746
																		1.69153		1.85616							0.318182		0							1.52411		5.40865	6.9458	0.004708	0.60694				0.5		0.5	1.13e-07	0.989219
																		0.011039		2.67924							0.090909		0.111111							9.37185		2.88976	2.29717	1.3974	5.80118				0.5		1	0.005045	0.04005
																		0.737957		0.057453							0.045455		0							5.03903		6.56094	9.67276	0.683803	0.570811				0.5		0.566667	2.12e-10	0.207108
																		2.83822		1.98543							0.136364		0.030303							6.73555		4.638	10	3.30665	0.268253				0.375		0.666667	2.2e-13	0.000494
																		1.03069		10							0.136364		0.090909							7.68123		2.00221	0.025323	0.657605	0.156754				0.375		0.5	0.94336	0.219986
																		0.252116		3.31707							0.181818		0.040404							7.01058		0.173486	0.311863	3.05291	0.180758				0.375		0.666667	0.487682	0.000885
																		0.041701		0.042963							0.181818		0.03125							2.44236		5.44598	5.41438	10	0.091766				0.25		0.5	3.85e-06	2.15e-13
																		4.12396		1.98899							0.090909		0.5							5.03247		1.91207	10	3.08741	2.02418				0.25		0.5	2.66e-12	0.000818
																		0.03419		0.021952							0.136364		0.0625							5.12281		4.48798	7.42832	0.000259	0.656779				0.5		0.666667	3.73e-08	0.999403
																		0.203296		1.82461							0.136364		0							5.18916		9.95985	10	1.98243	0.185369				0.25		1	8.43e-81	0.010413
																		6.5016		0.337645							0.136364		0.111111							5.98428		4.37539	1.20076	10	0.173613				0.5		0.666667	0.062985	1.44e-20
																		0.376813		0.007545							0.090909		0							0.936252		2.91573	10	0.427529	0.107968				0.25		1	1.28e-16	0.373656
																		0.085665		0.303296							0.090909		0.111111							3.39195		2.94118	3.18403	0.951346	3.09013				0.375		0.444444	0.000655	0.111855
																		0.007579		3.91942							0.090909		0.071429							4.84482		9.14647	6.39942	0.29092	1.52879				0.25		0.6	3.99e-07	0.511777
																		5.69761		0.00094							0.090909		0.15625							5.51481		1.72701	0.180411	0.049287	0.072948				0.25		0.5	0.660069	0.892716
																		1.50825		0.037356							0.090909		0							6.91585		8.0497	3.58887	0.69871	0.004411				0.375		0.75	0.000258	0.20012
																		0.001031		6.73577							0.045455		0.03125							6.74767		0.661884	2.21829	0.685128	1.45378				0.375		0.375	0.006049	0.206477
																		8.38868		0.024581							0.181818		0							3.3701		5.35116	10	1.81669	0.013828				0.375		0.666667	2.51e-13	0.015251
																		2.61563		2.29057							0.090909		0.043388							7.73649		2.97932	9.91264	5.56602	0.078106				0.375		1	1.22e-10	2.72e-06
																		5.91524		0.038694							0.181818		0							4.7879		8.16636	6.54409	0.000771	0.015504				0.5		0.75	2.86e-07	0.998226
																		2.49215		1.09787							0.090909		0.030303							4.19689		3.30373	10	3.53452	10				0.375		1	7.99e-22	0.000292
																		0.486236		2.73273							0.045455		0.142857							3.07053		1.38374	5.96997	0.068219	0.169351				0.375		0.5	1.07e-06	0.854636
																		0.379734		0.000416							0.090909		0.040404							3.60422		10	6.36241	2.87671	3.26455				0.375		0.75	4.34e-07	0.001328
																		4.31396		5.33816							0.136364		0.068966							4.60034		1.07684	10	1.08974	7.71946				0.5		0.4	5.87e-14	0.081331
																		7.00566		0.786193							0.090909		0.030303							9.32498		2.30468	6.0409	1.87699	2.72791				0.5		0.666667	9.1e-07	0.013274
																		0.883061		0.018191							0.090909		0							4.84291		5.50546	10	2.71988	2.57637				0.5		0.5	3.73e-14	0.001906
																		8.9797		0.157095							0.181818		0.090909							6.93047		0.315547	1.30862	4.69191	6.65397				0.375		0.625	0.049134	2.03e-05
																		0.864487		9.78809							0.045455		0.121212							6.99313		2.70897	1.43104	7.14102	0.147019				0.375		0.333333	0.037064	7.23e-08
																		1.49143		2.39689							0.090909		0.028169							3.65219		0.573642	1.64056	1.88622	6.47717				0.375		0.666667	0.022879	0.012995
																		2.18761		2.76585							0.227273		0.111111							1.61409		1.9282	6.20974	3.01115	0.155501				0.375		0.5	6.17e-07	0.000975
																		0.261538		0.002058							0.090909		0.055556							4.81987		2.74237	1.67036	0.021372	3.27928				0.25		0.666667	0.021362	0.951981
																		10		1.79493							0.070588		0							1.14441		1.64291	2.45208	0.156008	10				0.5		0.666667	0.003531	0.698219
																		10		10							0.058824		0.121212							3.92507		5.15806	6.20544	0.001231	0.170593				0.5		0.5	6.23e-07	0.99717
																		8.3271		1.13195							0.047059		0							5.01497		4.86306	3.95278	0.029457	3.39158				0.5		0.666667	0.000111	0.934422
																		10		0.265668							0.047059		0.021978							4.82988		2.76761	10	0.207689	1.8039				0.25		0.666667	9.86e-19	0.619884
																		10		3.14462							0.058824		0.25							6.2599		4.54358	3.71804	0.069438	1.30626				0.5		0.666667	0.000191	0.852241
																		7.98769		0.788629							0.047059		0							3.67806		0.379129	1.58688	10	2.68686				0.375		0.6	0.025889	6.51e-12
																		10		10							0.058824		0.050505							4.84362		8.54128	0.167809	2.43699	6.57199				0.375		0.6875	0.679502	0.003656
																		10		0.151261							0.047059		0.25							0.69098		4.32088	5.92701	7.24991	0.620547				0.26087		0.666667	1.18e-06	5.62e-08
																		10		0.683926							0.023529		0.021978							0.278973		4.28146	6.19557	6.428	4.78036				0.304348		0.5	6.37e-07	3.73e-07
																		9.13036		0.330509							0.058824		0.25							8.76e-06		4.54856	6.00213	0.010302	0.015232				0.26087		0.666667	9.95e-07	0.976559
																		10		1.40325							0.023529		0.021978							0.182706		6.76378	5.44465	2.26258	0.487245				0.217391		0.666667	3.59e-06	0.005463
																		10		2.67533							0.094118		0.166667							0.094286		3.37073	7.17327	0.002116	0.295947				0.173913		1	6.71e-08	0.995139
																		10		5.89909							0.070588		0.6							0.773277		10	4.63639	4.12827	1.21878				0.26087		0.8	2.31e-05	7.44e-05
																		1.61122		0.418661							0.058824		0							2.16874		5.8715	3.46752	0.244389	0.086946				0.173913		1	0.000341	0.569653
																		1.48623		5.7217							0.058824		0.4							0.026254		1.23647	1.14939	0.359121	3.51891				0.173913		0.5	0.070895	0.4374
																		9.36616		0.380015							0.088235		0							2.58507		2.71366	0.000131	3.9478	1.373				0.173913		0.333333	0.999699	0.000113
																		5.51708		1.25872							0.117647		0.5							1.18985		2.96135	3.7678	3.63209	0.778601				0.173913		1	0.000171	0.000233
																		6.03061		10							0.088235		0.266667							2.04366		7.60991	4.43997	3.10557	1.68833				0.217391		0.75	3.63e-05	0.000784
																		10		2.86637							0.088235		0.2							2.0673		0.32742	10	2.77274	4.65091				0.26087		0.333333	3.21e-11	0.001688
																		10		1.41614							0.088235		0.333333							0.00604		2.71844	5.60602	1.30776	3.32904				0.304348		0.333333	2.48e-06	0.049231
																		2.92541		2.76866							0.058824		0.2							1.28287		0.401752	10	2.53991	10				0.173913		0.75	8.39e-13	0.002885
																		1.62625		10							0.088235		0.266667							1.05303		4.4232	6.63086	1.48294	1.88169				0.454545		0.357143	2.34e-07	0.03289
																		10		10							0.117647		0.266667							0.42539		10	0.613945	0.683014	1.84407				0.363636		1	0.243251	0.207485
																		10		0.878322							0.088235		0.266667							0.277224		10	10	2.76992	3.20661				0.272727		0.5	2.24e-20	0.001699
																		5.52144		0.57558							0.058824		0.2							3.64956		10		8.63709	2.06783				0.363636		0.8		2.31e-09
																		3.79143		0.099548							0.058824		0.066667							4.92348		4.03371		2.9352	1.86338				0.272727		0.555556		0.001161
																		10		3.86831							0.088235		0.209302							1.68925		1.9501		2.65586	3.15972				0.181818		0.5		0.002209
																		4.99321		5.21673							0.061224		0.2							1.21736		10		6.6317	2.02919				0.272727		0.461538		2.34e-07
																		4.30778		0.025589							0.040816		0.076923							0.255244		2.62526		2.67287	1.86545				0.181818		0.666667		0.002124
																		10		3.42005							0.040816		0.2							0.754888		3.05129		1.25265	3.24192				0.636364		0.25		0.055892
																		10		1.37993							0.061224		0.333333							1.01296		1.90853		4.62167	2.03004				0.3		0.5		2.39e-05
																		10		8.7956							0.040816		0.139535							4.4753		0.991165		0.964135	1.75238				0.3		0.6		0.108609
																		7.20212		0.556514							0.040816		0							2.03801		5.17049		0.216137	2.08526				0.2		1		0.607943
																		4.38618		1.43686							0.040816		0.333333							2.52766		5.51034		7.40953	1.78241				0.2		0.5		3.89e-08
																		10		4.37							0.061224		0.1							0.297731		8.99812		0.699694	2.05412				0.2		0.6		0.199667
																		10		1.02678							0.061224		0.266667							0.049755		4.38137		0.640048	2.08763				0.2		0.666667		0.229061
																		5.32933		0.405446							0.071429		0							1.40722		10		0.390137	2.07165				0.3		0.678571		0.407252
																		2.33706		2.89331							0.071429		0.046512							8.41834		2.35793		1.43128	1.8149				0.206897		0.333333		0.037044
																		5.74782		10							0.071429		0.133333							10		1.93809		4.77314	2.02692				0.137931		0.5		1.69e-05
																		0.945516		5.9304							0.157895		0.066667							0.845359		1.38373		8.41892	1.83096				0.172414		0.666667		3.81e-09
																		1.37549		0.515225							0.052632		0							3.79169		4.46383		1.61873	2.09906				0.206897		0.666667		0.024059
																		0.055343		4.32223							0.105263		0.116279							2.36431		5.0402		0.662457	2.08624				0.206897		0.5		0.217542
																		0.169799		0.274926							0.105263		0							10		1.03848		1.33681	2.08601				0.137931		0.8		0.046046
																		2.13959		1.03526							0.263158		0.133333							10		2.81119		0.966946	2.03353				0.137931		0.4		0.107908
																		0.008292		1.77372							0.157895		0.133333							4.62665		10		0.377058	1.81744				0.241379		0.384615		0.419703
																		0.157238		3.00639							0.052632		0.133333							7.88081		4.58342		0.255555	0.131695				0.241379		0.625		0.555194
																		0.948074		2.1921							0.052632		0.023256							5.98228		4.39248		3.14466	0.061118				0.206897		0.666667		0.000717
																		1.99326		4.54216							0.15		0.2							4.05037		2.66964		4.11544	0.027494				0.172414		0.666667		7.67e-05
																		2.18253		4.20617							0.1		0.046512							10		2.33262		4.08713	1.47903				0.344828		0.666667		8.18e-05
																		2.28969		3.29101							0.1		0.133333							0.12074		1.96746		1.97627	0.187097				0.137931		0.5		0.010562
																		10		2.5268							0.25		0.093023							2.70842		2.38904		2.79096	1.32065				0.103448		0.666667		0.001618
																		0.907697		4.1153							0.2		0.27907							7.96103		0.665638		0.089551	0.243312				0.206897		0.2		0.813672
																		1.35403		1.94228							0.1		0.093023							0.088487		4.42786		0.059974	1.14708				0.137931		0.666667		0.871016
																		1.6299		1.06356							0.1		0.066667							9.52003		10		0.127368	0.092218				0.275862		1		0.745817
																		2.42358		0.926888							0.1		0.2							6.03714		4.39752		0.082146	0.953574				0.241379		0.666667		0.827664
																		0.960326		1.30227							0.066667		0.333333							7.94038		2.7011		0.018069	0.140988				0.172414		0.333333		0.959248
																		1.40032		5.71014							0.066667		0.066667							8.53229		2.78023		0.515182	0.029057				0.241379		0.5		0.305364
																		2.80757		3.97017							0.133333		0.066667							5.80058		3.27548		0.028684	10				0.241379		0.25		0.936087
																		2.86061		1.47704							0.066667		0.333333							1.27144		7.18895		2.78688	10				0.206897		0.4		0.001634
																		0.044458		0.386888							0.1		0							7.49831		3.71782		0.434025	10				0.172414		0.5		0.368108
																		0.000105		0.49614							0.066667		0							5.08001		5.5337		0.213519	9.73817				0.103448		0.5		0.611619
																		4.31414		0.795418							0.133333		0							3.23863		9.74303		0.069004	8.79836				0.166667		1		0.853091
																		1.27458		3.04927							0.1		0.066667							0.569947		5.99225		3.32982	10				0.388889		0.5		0.000468
																		0.229846		2.47309							0.1		0.069767							0.044142		9.55534		1.50818	5.90291				0.277778		0.777778		0.031033
																		0.9027		1.23533							0.033333		0.2							0.059677		4.59418		1.19761	10				0.277778		0.666667		0.063445
																		0.49773		0.244729							0.033333		0.066667							0.183389		0.949597		1.64463	0.01368				0.222222		0.166667		0.022666
																		2.38349		0.113603							0.033333		0.066667							0.003384		3.85736		4.75837	0.100607				0.166667		0.875		1.74e-05
																		1.03229		0.114692							0.058824		0							2.66457		5.35493		5.31033	0.09625				0.166667		0.307692		4.89e-06
																		4.53243		0.001391							0.058824		0.068966							10		0.329283		1.22545	0.01683				0.222222		0.4		0.059504
																		7.28975		2.00848							0.117647		0.333333							10		0.205299		0.900242	10				0.222222		0.6		0.125822
																		9.24036		6.2394							0.117647		0.066667							5.26661		3.32717		1.24174	10				0.166667		0.25		0.057314
																		10		5.50361							0.352941		0.093023							0.059111		6.38701		2.17996	10				0.166667		1		0.006608
																		9.04969		0.765292							0.117647		0							5.03528		1.49079		1.83725	10				0.166667		0.333333		0.014546
																		9.33151		1.48633							0.117647		0.189655							1.815		7.96993		1.29435	9.65019				0.333333		0.75		0.050775
																		10		1.30134							0.117647		0.333333							8.55949		0.359585		0.840433	10				0.222222		0.6		0.1444
																		6.12376		0.464863							0.176471		0.066667							0.960367		1.81751		4.85733	10				0.222222		0.5		1.39e-05
																		7.37209		1.30247							0.117647		0.333333							2.45765		5.40623		3.05278	9.64465				0.166667		0.5		0.000886
																		10		0.279916							0.176471		0.093023							5.15062		2.4981		3.18122	10				0.111111		0.666667		0.000659
																		10		3.06291							0.117647		0.023256							10		2.39543		0.891241	10				0.277778		0.333333		0.128457
																		1.52075		1.76579							0.071429		0							9.68314		10		4.218	1.75456				0.277778		0.75		6.05e-05
																		0.18442		5.38797							0.071429		0.053571							8.55273		0.28395		7.39627	3.01308				0.222222		0.7		4.02e-08
																		7.78073		5.5688							0.142857		0.066667							0.415527		5.93784		7.08827	2.42175				0.166667		0.5		8.16e-08
																		1.22358		0.842036							0.090909		0							1.19121		3.15578		10	0.020001				0.166667		1		4.77e-48
																		1.30987		10							0.090909		0.093023							0.390925		1.75675		10	0.075114				0.222222		0.5		5.79e-25
																		5.38565		0.008694							0.181818		0							1.31613		4.31918		9.07174	9.82135				0.277778		0.666667		8.48e-10
																		5.75116		3.2606							0.272727		0.2							0.816261		1.08182		10	7.82234				0.333333		0.666667		2.71e-32
																		4.83623		0.338405							0.272727		0.023256							4.5164		1.46011		10	5.70967				0.111111		0.5		6.69e-19
																		0.984426		4.09419							0.090909		0.1							0.109034		0.814433		10	3.64934				0.222222		0.8		6.45e-19
																		2.73404		0.003291							0.090909		0							0.088405		5.7216		10	2.57013				0.222222		0.555556		6.43e-18
																		2.87011		1.39907							0.090909		0.133333							0.004287		5.66212		10	2.57727				0.222222		0.5		4.92e-24
																		0.840818		0.131352							0.090909		0							0.159895		1.91287		10	5.91049				0.222222		0.5		6.44e-23
																		0.800413		0.040267							0.181818		0.068966							7.784		3.68175		10	2.5374				0.454545		0.1875		1.7e-20
																		1.83367		2.12984							0.090909		0							9.22743		1.42166		10	1.63523				0.230769		0.5		7.11e-17
																		1.87964		10							0.090909		0.139535							9.02914		8.06936		10	1.58377				0.230769		0.75		3.77e-19
																		0.82514		10							0.181818		0.075949							2.02418		2.54311		1.11249	1.62126				0.333333		0.375		0.07718
																		0.82597		3.08184							0.090909		0.2							0.917654		2.5492		0.096364	1.45031				0.333333		0.666667		0.801007
																		1.45549		0.432994							0.090909		0							1.05767		1.99967		3.11319	6.10596				0.266667		0.5		0.000771
																		3.8172		1.84385							0.181818		0.053571							10		2.95523		0.057722	4.42122				0.266667		1		0.875543
																		4.54766		1.85244							0.181818		0.046512							6.56832		2.56352		3.29034	4.17916				0.2		0.333333		0.000512
																		3.7493		7.24185							0.181818		0.046512							10		2.68877		0.510412	4.20233				0.333333		0.333333		0.308736
																		1.91019		4.91501							0.090909		0.071429							10		0.610134		0.960226	6.06681				0.2		0.444444		0.109591
																		2.06355		6.91922							0.090909		0.2							8.53951		1.92386		2.26199	2.99751				0.4		0.666667		0.00547
																		0.360145		1.34778							0.052632		0.034483							8.52403		6.11201		1.98601	4.08273				0.333333		0.4		0.010327
																		5.36838		3.70322							0.210526		0.1							3.64545		1.23369		2.03204	2.30215				0.333333		0.5		0.009289
																		0.20444		3.89097							0.157895		0.1							10		1.9289		2.08363	1.62074				0.333333		0.5		0.008248
																		1.05165		0.435885							0.111111		0							9.14401		4.57555		1.99609	8.05601				0.333333		0.555556		0.010091
																		0.404031		3.13981							0.111111		0.2							10		5.53061		1.17755	2.30467				0.4		0.5		0.066443
																		1.71732		10							0.111111		0.102564							10		2.05202		1.21822	4.24741				0.266667		0.5625		0.060504
																		10		0.445232							0.24		0							6.04527		4.3057		0.085942	0.527461				0.133333		0.666667		0.820461
																		10		0.344596							0.1875		0							5.94994		10		0.330706	10				0.333333		0.777778		0.466976
																		9.15167		2.47933							0.1875		0.023256							10		0.554645		0.041739	1.95631				0.266667		0.1		0.908365
																		0.94777		10							0.1875		0.06962							10		1.13548		0.516502	1.62831				0.266667		1		0.304438
																		10		10							0.3125		0.06962							9.30654		4.3827		1.44412	0.661284				0.333333		0.666667		0.035965
																		3.03284		1.25839							0.071429		0.02439							6.07154		2.67426		0.15981	1.2248				0.133333		0.333333		0.692133
																		0.934703		0.271608							0.107143		0							9.54757		0.496504		10	6.26935				0.133333		1		4.05e-14
																		10		9.3666							0.25		0.069767							5.76464		2.70914		8.27046	9.39519				0.333333		0.333333		5.36e-09
																		3.71823		1.13307							0.071429		0							0.780286		1.5941		0.771441	7.51113				0.333333		0.333333		0.169262
																		1.90496		8.62e-05							0.035714		0.051724							8.08577		4.5158		6.66189	3.50172				0.5		0.555556		2.18e-07
																		4.72808		0.047827							0.035714		0.053571							8.24056		1.94124		4.64982	5.01692				0.5		0.5		2.24e-05
																		8.55505		0.178817							0.142857		0.023256							8.06861		0.547062		1.7861	2.45789				0.5		0.5		0.016365
																		4.18511		4.8728							0.107143		0.023256							5.45875		1.22465		10	1.34008				0.333333		0.5		2.4e-12
																		10		0.280094							0.142857		0.032051							1.81678		9.84642		8.84208	0.730193				0.5		0.6		1.44e-09
																		5.87689		0.134359							0.071429		0							5.76961		1.37433		1.11059	1.72399				0.333333		0.25		0.07752
																		10		1.67991							0.071429		0.076923							6.01598		1.90961		10	1.84534				0.333333		0.666667		1.99e-30
																		1.99076		2.7894							0.035714		0.1							8.31181		2.44512		3.95505	3.96616				0.5		0.333333		0.000111
																		10		1.84588							0.107143		0.035714							8.26634		4.38729		1.80328	2.55352				0.5		0.666667		0.01573
																		2.66048		0.086148							0.071429		0.066667							10		4.72834		5.87672	1.83756				0.285714		0.666667		1.33e-06
																		1.40499		0.362355							0.035714		0							10		4.96676		0.645424	0.347204				0.285714		0.5		0.226243
																		3.14485		10							0.035714		0.057692							10		0.004543		10	2.08018				0.357143		0.3		4.35e-11
																		3.19552		1.99512							0.035714		0							10		4.34652		8.73119	2.07185				0.214286		0.666667		1.86e-09
																		7.90064		1.47627							0.071429		0							10		4.6471		0.152515	2.59051				0.142857		0.461538		0.703857
																		3.89561		1.99788							0.071429		0.333333							10		2.74537		10	0.593656				0.285714		0.333333		2.66e-12
																		10		0.343142							0.181818		0.12069							10		3.4774		10	10				0.357143		0.2		4.42e-14
																		10		7.26e-09							0.090909		0.107143							10		1.31044		7.42832	4.97112				0.285714		0.5		3.73e-08
																		3.47198		0.875047							0.107143		0							10		6.00418		6.24586	1.92839				0.357143		0.5		5.68e-07
																		10		1.84655							0.142857		0							10		0.435893		5.05681	1.26e-08				0.285714		1		8.77e-06
																		10		5.15374							0.107143		0.066667							10		2.421		10	0.606393				0.714286		0.5		4.54e-15
																		10		0.210803							0.142857		0							10		2.86262		10	0.733486				0.214286		1		6.55e-15
																		10		0.021091							0.107143		0							10		10		7.86287	3.31031				0.307692		1		1.37e-08
																		3.19217		0.003235							0.035714		0.066667							10		5.96348		10	10				0.307692		0.5		1.28e-16
																		4.50912		1.27981							0.071429		0.066667							10		2.86634		5.53446	0.000369				0.384615		1		2.92e-06
																		5.25327		7.98532							0.071429		0.04878							10		4.30301		5.54382	3.8989				0.230769		0.666667		2.86e-06
																		1.97533		5.17642							0.055556		0.2							10		2.60852		10	0.486776				0.230769		0.333333		4.09e-12
																		5.15373		0.208885							0.055556		0							10		10		2.8724	2.08053				0.230769		0.428571		0.001342
																		1.72681		1.15867							0.055556		0.333333							8.08027		2.55169		7.06808	2.4713				0.307692		0.333333		8.55e-08
																		2.54728		0.040037							0.055556		0.066667							10		4.35234		10	6.1943				0.307692		0.666667		8.24e-13
																		2.3517		0.383415							0.111111		0							10		1.53866		2.57898	3.76845				0.230769		0.25		0.002636
																		0.278605		4.67413							0.111111		0.023256							10		8.02782		10	2.97761				0.307692		0.571429		1.99e-18
																		1.76435		2.47998							0.055556		0.142857							10		10		10	3.31808				0.307692		0.464286		4.76e-15
																		6.76747		1.19743							0.111111		0.333333							10		0.253894		6.84217	0.039706				0.307692		0.5		1.44e-07
																		7.92519		0.039049							0.142857		0.089286							10		1.97782		10	1.85792				0.230769		0.5		3.95e-24
																		5.2298		0.449917							0.357143		0							10		3.37568		10	2.3228				0.230769		0.777778		7.66e-14
																		10		5.95259							0.214286		0.066667							10		1.02193		0.054759	10				0.230769		0.333333		0.881537
																		4.43184		0.660084							0.142857		0							10		0.34682			2.14e-06				0.230769		0.75
																		4.24699		2.77115							0.142857		0.1							10		4.22207			1.14545				0.230769		0.5
																		9.62626		4.4673							0.214286		0.017241							10		3.02746			1.725				0.307692		0.571429
																		1.60833		1.66265							0.142857		0.066667							10		5.50971			5.61307				0.307692		0.75
																		3.5588		1.96894							0.142857		0							10		3.08435			1.47861				0.769231		1
																		0.479257		1.27097							0.142857		0.333333							10		2.12148			2.12099				0.307692		1
																				0.919874									0.023256							10		4.26293			2.88972				0.230769		1
																				10									0.038462							10		4.45025			0.737678				0.230769		1
																				10									0.069034							10		4.26793			0.692197				0.384615		0.6
																				2.91345									0.2							8.02493		1.01919			2.21439				0.230769		0.5
																				2.10435									0.023256							7.60563		2.18377			3.5e-05				0.428571		1
																				0.263509									0.2							7.79647		4.60728			0.05701				0.571429		0.75
																				7.35013									0.2							8.9575		3.88404			10				0.428571		1
																				1.37712									0.153846							7.70645		7.04367			3.34259				0.428571		0.666667
																				1.29724									0.2							9.16986		4.42151			10				0.428571		1
																				2.28401									0.046512							7.09701		5.47442			10				0.428571		1
																				9.47146									0.2							9.67817		2.03027			6.7903				0.428571		1
																				3.92962									0.066667							4.83624		1.8875			10				0.285714		0.5
																				4.78128									0.133333							5.72118		2.15577			3.84e-05				0.428571		1
																				10									0.070513							9.46341		1.69169			3.72792				0.428571		0.5
																				4.56237									0.1							6.49973		4.49493			9.10309				0.285714		1
																				0.000874									0.071429							8.07437		2.15818			0.213255				0.428571		0.4
																				2.29e-06									0.076923							2.28559		10			2.62245				0.428571		0.75
																				0.15627									0.066667							8.63031		10			0.010103				0.571429		0.4
																				5.59921									0.046512							2.81799		1.73878			3.96928				0.285714		0.5
																				4.79963									0.066667							5.34314		1.86843			1.38705				0.285714		1
																				1.20793									0.017857							6.32393		2.02336			1.23158				0.428571		1
																				10									0.266667							4.72064		1.39329			1.1309				0.285714		0.5
																				3.31028									0.04878							7.36859		6.48902			2.24786				0.428571		0.666667
																				2.72273									0.076923							9.27572		1.71321			2.46565				0.428571		0.5
																				0.718166									0							7.37051		10			0.405063				0.428571		0.4
																				0.35696									0							10		3.66176			2.07628				0.258065		1
																				10									0.075949							10		7.58243			0.029982				0.225806		0.5
																				0.142195									0.034483							10		2.03275			2.68437				0.709677		1
																				1.29815									0.333333							10		0.319904			1.0339				0.225806		0.4
																				6.40357									0.066667							10		1.59316			9.67617				0.322581		0.5
																				1.25592									0.023256							10		4.03073			4.33221				0.129032		0.6
																				0.277624									0							7.50478		1.16281			1.97099				0.16129		0.333333
																				5.1693									0.069767							5.85691		1.99859			3.3542				0.16129		1
																				2.85776									0.1							10		3.32593			7.74e-07				0.193548		1
																				1.98124									0.046512							9.7971		10			0.697343				0.225806		0.9
																				7.10656									0.042226							7.58665		6.59656			0.947614				0.193548		0.8
																				0.267928									0.125							10		3.78132			1.02242				0.322581		1
																				0.092591									0.046512							10		1.97915			6.50528				0.322581		1
																				1.04737									0.066667							10		2.23644			1.7012				0.290323		1
																				0.435061									0.076923							10		2.00321			10				0.096774		1
																				2.74792									0.076923							10		10			6.26215				0.258065		1
																				0.125947									0							5.25765		1.94074			6.32916				0.096774		0.8
																				3.61905									0.034483							10		1.70848			7.41e-06				0.193548		0.5
																				3.12708									0.1							10		10			3.43696				0.193548		0.454545
																				10									0.031646							10		1.98012			0.253857				0.354839		1
																				1.95e-08									0.015355							10		1.09157			0.342416				0.16129		1
																				0.330468									0							10		1.65061			1.18139				0.16129		0.5
																				3.49423									0.1							10		10			2.35035				0.193548		0.9
																				1.25e-06									0							10		10			2.22719				0.258065		0.6
																				10									0.053254							10		1.37253			0.22518				0.225806		0.5
																				4.48861									0.1							10		2.09198			1.51547				0.322581		1
																				1.10203									0.046512							3.57208		3.43064			2.6464				0.129032		1
																				0.258984									0							1.74039		1.21937			0.497376				0.129032		0.2
																				0.338728									0.076923							10		10			0.550988				0.096774		0.3
																				3.22574									0.066667							10		2.24536			1.82671				0.129032		1
																				1.4412									0.023256							10		1.67487			0.846208				0.387097		0.5
																				10									0.056962							10		1.10838			0.575672				0.096774		1
																				0.056783									0							10		3.58097			0.011072				0.129032		0.5
																				2.95612									0.076923							5.11478		3.63029			1.39923				0.193548		1
																				0.010672									0.035714							6.71591		1.724			1.03705				0.129032		0.5
																				3.26403									0.2							10		4.8179			1.81519				0.677419		0.6
																				0.301116									0							10		1.68656			1.99504				0.129032		0.5
																				0.840005									0.02439							10		2.55115			1.78899				0.225806		0.4
																				0.207902									0							10		1.8552			1.32549				0.258065		1
																				2.4374									0.034483							10		2.2497			0.120944				0.16129		1
																				4.10346									0.1							10		2.96247			0.244867				0.16129		0.666667
																				2.5594									0.2							10		1.84209			0.551104				0.322581		0.5
																				0.374924									0.153846							10		1.97655			0.959699				0.290323		1
																				2.13947									0.04878							10		1.04883			1.00956				0.225806		0.5
																				1.33134									0.023256							10		2.14521			2.00208				0.096774		1
																				4.47312									0.057692							10		10			0.755018				0.225806		0.2
																				0.146424									0							10		1.75941			1.0697				0.16129		1
																				0.433275									0							10		10			1.99861				0.096774		0.6
																				3.3641									0.2							10		10			0.770103				0.129032		0.384615
																				1.22684									0							9.07168		10			1.16596				0.16129		0.7
																				3.21384									0.02439							4.41005		3.10672			0.845808				0.129032		0.5
																				0.00672									0.034483							2.68476		3.35379			1.1906				0.096774		1
																				0.002691									0							10		3.50444			0.737669				0.225806		0.5
																				2.15745									0.066667							10		4.26274			1.10078				0.096774		0.75
																				3.17232									0.071429							3.33678		10			0.288207				0.16129		0.5
																				1.04286									0.02439							10		10			0.222934				0.225806		0.5
																				0.029268									0.071429							10		4.1218			0.032825				0.16129		0.75
																				2.09728									0.037975							10		2.09942			0.328944				0.193548		1
																				0.762384									0							10		3.00887			0.092629				0.129032		0.333333
																				0.942696									0							10		2.12366			1.96226				0.483871		1
																				4.88206									0.153846							7.53802		1.28412			0.190703				0.129032		0.25
																				0.287331									0.076923							10		1.72153			1.07126				0.258065		0.5
																				1.29899									0.333333							6.56545		2.10208			0.296293				0.34375		1
																				0.052971									0.046512							10		2.12601			0.32309				0.59375		0.25
																				10									0.096154							10		1.83175			0.263533				0.375		1
																				8.15237									0.044872							1.9983		10			2.11168				0.15625		0.75
																				1.84596									0.04878							4.45607		10			1.81009				0.25		0.7
																				1.96542									0.069767							2.31384		7.12762			1.69455				0.21875		1
																				1.033									0.017857							2.81666		2.13386			0.262589				0.3125		1
																				0.013856									0							2.55293		1.71788			0.307362				0.21875		0.5
																				1.13852									0							5.79394		10			0.355988				0.3125		0.272727
																				0.242489									0.017241							2.81439		2.1423			0.315241				0.21875		1
																				9.46088									0.2							4.85358		10			0.331431				0.1875		0.9
																				0.026457									0.051724							10		6.3919			0.497263				0.28125		0.090909
																				10									0.044304							10		3.92236			0.234464				0.1875		0.6
																				2.72729									0.1							10		1.69023			0.466316				0.21875		0.5
																				8.23739									0.067061							0.129983		3.7857			1.36039				0.25		0.6
																				0.021867									0.017241							3.06179		10			0.427052				0.25		0.6
																				2.79636									0.076923							2.07185		6.35365			0.487852				0.21875		0.090909
																				0.006346									0							3.60189		2.11768			1.58419				0.15625		1
																				3.25874									0							8.99944		1.69609			1.76478				0.15625		0.5
																				2.03041									0.023256							2.57188		1.69884			0.116095				0.25		0.5
																				10									0.083333							1.23212		1.69279			0.140187				0.125		0.5
																				1.24e-08									0.02439							2.41229		4.17797			0.616316				0.25		0.75
																				10									0.031646							1.43509		2.13907			4.50363				0.125		1
																				3.42473									0.1							5.13278		1.29498			1.87914				0.125		0.5
																				0.021281									0							8.46187		3.69887			0.085778				0.25		1
																				10									0.097561							7.15198		4.43446			0.541431				0.21875		0.5
																				3.21466									0.1							8.94886		2.91968			0.091154				0.21875		0.666667
																				0.047192									0							1.77525		2.11002			0.094268				0.28125		0.666667
																				0.086711									0.071429							2.79011		5.01917			0.33939				0.28125		0.75
																				5.67942									0.02439							8.78187		10			2.8205				0.1875		0.52381
																				2.72475									0.066667							0.815049		3.68275			0.82782				0.125		0.6
																				10									0.050633							3.29848		1.6228			0.794247				0.125		0.5
																				0.000172									0.034483							1.16824		1.3704			0.883671				0.25		0.5
																				8.6948									0.034483							0.721125		10			1.24298				0.25		0.9
																				8.02503									0.023256							5.37882		1.70475			0.214031				0.1875		0.5
																				3.76804									0.1							1.17636		4.28026			0.541551				0.125		0.5
																				3.22303									0.1							1.99425		1.41509			0.4944				0.125		0.333333
																				1.40793									0							2.41164		2.51511			0.223287				0.21875		0.571429
																				3.96042									0.066667							1.91901		0.653378			0.06243				0.1875		0.6
																				1.17069									0.019231							1.33548		0.559949			0.06849				0.15625		0.5
																				6.04286									0.133333							5.22708		7.82159			0.062383				0.15625		0.428571
																				0.001903									0.034483							4.59499		3.97706			0.059952				0.53125		0.4
																				10									0.012821							5.17176		1.48527			1.07083				0.28125		0.428571
																				1.71131									0							1.48161		2.01813			0.306638				0.15625		1
																				10									0.056962							3.90046		2.23266			0.970209				0.1875		1
																				0.008644									0.035714							9.04972		1.41318			3.8661				0.25		0.5
[truncated: 8,125 more rows]
[truncated: 3 more columns]

## Sheet: Fig.2g
# STARmap (-log10 P value)					# seqFISH-ob (-log10 P value)					# seqFISH-svz (-log10 P value)
[truncated: 225,232+ more rows]

[truncated: 16 more sheets: S.Fig.2d, S.Fig.3b-d, S.Fig.3e, Fig.3c_left, Fig.3c_right&S.Fig.4, Fig3e, Fig3h-up, Fig3h-down, Fig3i, S.Fig.4a, Fig.4e&S.Fig.4a, Fig.4f&S.Fig.5c-d, Fig.4g, Fig.4h, Fig.5b-d&Fig.6c&S.Fig.5a-b, Fig.6c-d]
